# Supplementary material for: A new insular species of the Cyrtodactyluspulchellus group (Reptilia, Gekkonidae) from Tarutao Island, southern Thailand revealed by morphological and genetic evidence
Source: Zookeys. 2021 Oct 12;1070:101–34. doi: 10.3897/zookeys.1070.73659 (PMC8589777; doi:10.3897/zookeys.1070.73659)
Supplement: XML Treatment for Cyrtodactylus stellatus [file zookeys.1070.73659-treatment1.xml]

<!DOCTYPE tp:taxon-treatment
  PUBLIC "-//TaxonX//DTD Taxonomic Treatment Publishing DTD v0 20100105//EN" "tax-treatment-NSO.dtd">
<tp:taxon-treatment xmlns:tp="http://www.plazi.org/taxpub"><tp:treatment-meta><kwd-group><label>Taxon classification</label><kwd><named-content xmlns:xlink="http://www.w3.org/1999/xlink" content-type="kingdom">Animalia</named-content></kwd><kwd><named-content xmlns:xlink="http://www.w3.org/1999/xlink" content-type="order">Squamata</named-content></kwd><kwd><named-content xmlns:xlink="http://www.w3.org/1999/xlink" content-type="family">Gekkonidae</named-content></kwd></kwd-group><mixed-citation publication-type="journal"><person-group><name><surname>Termprayoon</surname><given-names>Korkhwan</given-names></name><name><surname>Rujirawan</surname><given-names>Attapol</given-names></name><name><surname>Ampai</surname><given-names>Natee</given-names></name><name><surname>Jr</surname><given-names>Perry L. Wood</given-names></name><name><surname>Aowphol</surname><given-names>Anchalee</given-names></name></person-group><article-title>A new insular species of the <italic><tp:taxon-name><tp:taxon-name-part taxon-name-part-type="genus" reg="Cyrtodactylus">Cyrtodactylus</tp:taxon-name-part><tp:taxon-name-part taxon-name-part-type="species" reg="pulchellus">pulchellus</tp:taxon-name-part></tp:taxon-name></italic> group (<tp:taxon-name><tp:taxon-name-part taxon-name-part-type="class">Reptilia</tp:taxon-name-part></tp:taxon-name>, <tp:taxon-name><tp:taxon-name-part taxon-name-part-type="family">Gekkonidae</tp:taxon-name-part></tp:taxon-name>) from Tarutao Island, southern Thailand revealed by morphological and genetic evidence</article-title><source>Zookeys</source><day>12</day><month>10</month><year>2021</year><volume>1070</volume><fpage>101</fpage><lpage>134</lpage><pub-id pub-id-type="doi">10.3897/zookeys.1070.73659</pub-id></mixed-citation></tp:treatment-meta><tp:nomenclature><tp:taxon-name>
              <object-id xmlns:xlink="http://www.w3.org/1999/xlink" content-type="arpha" xlink:type="simple">BE57D219-A831-5896-9B2F-B64B8C41B1A2</object-id>
              <tp:taxon-name-part taxon-name-part-type="genus" reg="Cyrtodactylus">Cyrtodactylus</tp:taxon-name-part>
              <tp:taxon-name-part taxon-name-part-type="species" reg="stellatus">stellatus</tp:taxon-name-part>
              <object-id xmlns:xlink="http://www.w3.org/1999/xlink" content-type="zoobank" xlink:type="simple">http://zoobank.org/F2AF3CB9-F0FE-4749-9785-F57C7CAC021C</object-id>
            </tp:taxon-name><tp:taxon-status xmlns:xlink="http://www.w3.org/1999/xlink" xlink:type="simple">sp. nov.</tp:taxon-status><xref ref-type="fig" rid="F5">Figures 5</xref><xref ref-type="fig" rid="F6">, 6</xref><xref ref-type="fig" rid="F7">, 7</xref><xref ref-type="fig" rid="F8">, 8</xref><xref ref-type="fig" rid="F9">, 9</xref><xref ref-type="fig" rid="F10">, 10</xref><xref ref-type="fig" rid="F11">, 11 Stellar Bent-toed Gecko</xref></tp:nomenclature><tp:treatment-sec sec-type="Holotype" id="SECID0EVHAK"><title>Holotype.</title><p>Adult male (<abbrev xmlns:xlink="http://www.w3.org/1999/xlink" content-type="institution" xlink:title="Zoological Museum, Kasetsart University, Thailand" id="ABBRID0E2HAK" xlink:type="simple">ZMKU</abbrev> R 00905, Figs <xref ref-type="fig" rid="F5">5</xref>–<xref ref-type="fig" rid="F7">7</xref>) collected from Thailand, Satun Province, Mueang Satun District, Tarutao National Park, Tarutao Island, Pha (= cliff) Toe Boo (<named-content xmlns:xlink="http://www.w3.org/1999/xlink" content-type="dwc:verbatimCoordinates" xlink:type="simple"><named-content content-type="geo-json" specific-use="{&#34;type&#34;:&#34;Point&#34;,&#34;coordinates&#34;:[99.648250,6.703083]}" id="NCID0ELIAK" xlink:type="simple">6°42.185'N; 99°38.895'E</named-content></named-content>; 2 m a.s.l.), on 11 March 2019 by Korkhwan Termprayoon, Anchalee Aowphol, Attapol Rujirawan, Natee Ampai and Siriporn Yodthong.</p><fig id="F5" position="float" orientation="portrait"><object-id xmlns:xlink="http://www.w3.org/1999/xlink" content-type="doi" xlink:type="simple">10.3897/zookeys.1070.73659.figure5</object-id><object-id xmlns:xlink="http://www.w3.org/1999/xlink" content-type="arpha" xlink:type="simple">D5EA031A-CC19-566C-994D-E420AA7728BB</object-id><label>Figure 5.</label><caption><p>Adult male holotype of <italic><tp:taxon-name><tp:taxon-name-part taxon-name-part-type="genus" reg="Cyrtodactylus">Cyrtodactylus</tp:taxon-name-part><tp:taxon-name-part taxon-name-part-type="species" reg="stellatus">stellatus</tp:taxon-name-part></tp:taxon-name></italic> sp. nov. (<abbrev xmlns:xlink="http://www.w3.org/1999/xlink" content-type="institution" xlink:title="Zoological Museum, Kasetsart University, Thailand" id="ABBRID0EDJAK" xlink:type="simple">ZMKU</abbrev> R 00905) from Tarutao Island, Satun Province. <bold>A</bold> specimen in life and immediately before preservative: <bold>B</bold> dorsal and <bold>C</bold> ventral views.</p></caption><graphic xmlns:xlink="http://www.w3.org/1999/xlink" xlink:href="zookeys-1070-101-g005.jpg" position="float" orientation="portrait" xlink:type="simple" id="oo_610356.jpg"><uri content-type="original_file" xlink:type="simple">https://binary.pensoft.net/fig/610356</uri></graphic></fig><fig id="F6" position="float" orientation="portrait"><object-id xmlns:xlink="http://www.w3.org/1999/xlink" content-type="doi" xlink:type="simple">10.3897/zookeys.1070.73659.figure6</object-id><object-id xmlns:xlink="http://www.w3.org/1999/xlink" content-type="arpha" xlink:type="simple">3E802C10-24EE-5BD7-8619-63D379D21B1D</object-id><label>Figure 6.</label><caption><p>Head of the holotype of <italic><tp:taxon-name><tp:taxon-name-part taxon-name-part-type="genus" reg="Cyrtodactylus">Cyrtodactylus</tp:taxon-name-part><tp:taxon-name-part taxon-name-part-type="species" reg="stellatus">stellatus</tp:taxon-name-part></tp:taxon-name></italic> sp. nov. (<abbrev xmlns:xlink="http://www.w3.org/1999/xlink" content-type="institution" xlink:title="Zoological Museum, Kasetsart University, Thailand" id="ABBRID0EGKAK" xlink:type="simple">ZMKU</abbrev> R 00905): <bold>A</bold> lateral view of the left side <bold>B</bold> dorsal view, and <bold>C</bold> ventral view.</p></caption><graphic xmlns:xlink="http://www.w3.org/1999/xlink" xlink:href="zookeys-1070-101-g006.jpg" position="float" orientation="portrait" xlink:type="simple" id="oo_610357.jpg"><uri content-type="original_file" xlink:type="simple">https://binary.pensoft.net/fig/610357</uri></graphic></fig><fig id="F7" position="float" orientation="portrait"><object-id xmlns:xlink="http://www.w3.org/1999/xlink" content-type="doi" xlink:type="simple">10.3897/zookeys.1070.73659.figure7</object-id><object-id xmlns:xlink="http://www.w3.org/1999/xlink" content-type="arpha" xlink:type="simple">83E083A0-9D44-50A0-99E7-10CC71319AD6</object-id><label>Figure 7.</label><caption><p>Male holotype of <italic><tp:taxon-name><tp:taxon-name-part taxon-name-part-type="genus" reg="Cyrtodactylus">Cyrtodactylus</tp:taxon-name-part><tp:taxon-name-part taxon-name-part-type="species" reg="stellatus">stellatus</tp:taxon-name-part></tp:taxon-name></italic> sp. nov. (<abbrev xmlns:xlink="http://www.w3.org/1999/xlink" content-type="institution" xlink:title="Zoological Museum, Kasetsart University, Thailand" id="ABBRID0EJLAK" xlink:type="simple">ZMKU</abbrev> R 00905) in preservation. <bold>A</bold> dorsal and <bold>B</bold> ventral views <bold>C</bold> tuberculation on dorsum, and <bold>D</bold> ventral view of left foot.</p></caption><graphic xmlns:xlink="http://www.w3.org/1999/xlink" xlink:href="zookeys-1070-101-g007.jpg" position="float" orientation="portrait" xlink:type="simple" id="oo_610358.jpg"><uri content-type="original_file" xlink:type="simple">https://binary.pensoft.net/fig/610358</uri></graphic></fig><p><bold>Paratypes</bold> (Figs <xref ref-type="fig" rid="F8">8</xref>–<xref ref-type="fig" rid="F9">9</xref>). Two adult males (<abbrev xmlns:xlink="http://www.w3.org/1999/xlink" content-type="institution" xlink:title="Zoological Museum, Kasetsart University, Thailand" id="ABBRID0EHMAK" xlink:type="simple">ZMKU</abbrev> R 00906–00907) and two adult females (<abbrev xmlns:xlink="http://www.w3.org/1999/xlink" content-type="institution" xlink:title="Zoological Museum, Kasetsart University, Thailand" id="ABBRID0EMMAK" xlink:type="simple">ZMKU</abbrev> R 00908–00909), same data as holotype. One adult female (<abbrev xmlns:xlink="http://www.w3.org/1999/xlink" content-type="institution" xlink:title="Zoological Museum, Kasetsart University, Thailand" id="ABBRID0ERMAK" xlink:type="simple">ZMKU</abbrev> R 00913) same data as holotype except collected on 12 May 2019. One adult male (<abbrev xmlns:xlink="http://www.w3.org/1999/xlink" content-type="institution" xlink:title="Zoological Museum, Kasetsart University, Thailand" id="ABBRID0EWMAK" xlink:type="simple">ZMKU</abbrev> R 00903) and two adult females (<abbrev xmlns:xlink="http://www.w3.org/1999/xlink" content-type="institution" xlink:title="Zoological Museum, Kasetsart University, Thailand" id="ABBRID0E2MAK" xlink:type="simple">ZMKU</abbrev> R 00899–00900), same data as holotype, except collected on 5 November 2017 by Korkhwan Termprayoon, Attapol Rujirawan, Natee Ampai, and Siriporn Yodthong. One adult male (<abbrev xmlns:xlink="http://www.w3.org/1999/xlink" content-type="institution" xlink:title="Zoological Museum, Kasetsart University, Thailand" id="ABBRID0EANAK" xlink:type="simple">ZMKU</abbrev> R 00915) collected from Thailand, Satun Province, Mueang Satun District, Tarutao National Park, Tarutao Island, Tarutao Outcrop (<named-content xmlns:xlink="http://www.w3.org/1999/xlink" content-type="dwc:verbatimCoordinates" xlink:type="simple"><named-content content-type="geo-json" specific-use="{&#34;type&#34;:&#34;Point&#34;,&#34;coordinates&#34;:[99.646600,6.693617]}" id="NCID0EINAK" xlink:type="simple">6°41.617'N; 99°38.796'E</named-content></named-content>; 3 m a.s.l.) on 12 March 2019 by Korkhwan Termprayoon, Anchalee Aowphol, Attapol Rujirawan, Natee Ampai and Siriporn Yodthong.</p><fig id="F8" position="float" orientation="portrait"><object-id xmlns:xlink="http://www.w3.org/1999/xlink" content-type="doi" xlink:type="simple">10.3897/zookeys.1070.73659.figure8</object-id><object-id xmlns:xlink="http://www.w3.org/1999/xlink" content-type="arpha" xlink:type="simple">5978F940-5D06-562A-9E96-E903267204E4</object-id><label>Figure 8.</label><caption><p>Male paratypes of <italic><tp:taxon-name><tp:taxon-name-part taxon-name-part-type="genus" reg="Cyrtodactylus">Cyrtodactylus</tp:taxon-name-part><tp:taxon-name-part taxon-name-part-type="species" reg="stellatus">stellatus</tp:taxon-name-part></tp:taxon-name></italic> sp. nov. in preservation. <bold>A</bold> dorsal and <bold>B</bold> ventral views; from left to right: <abbrev xmlns:xlink="http://www.w3.org/1999/xlink" content-type="institution" xlink:title="Zoological Museum, Kasetsart University, Thailand" id="ABBRID0EEOAK" xlink:type="simple">ZMKU</abbrev> R 00903, <abbrev xmlns:xlink="http://www.w3.org/1999/xlink" content-type="institution" xlink:title="Zoological Museum, Kasetsart University, Thailand" id="ABBRID0EJOAK" xlink:type="simple">ZMKU</abbrev> R 00906, <abbrev xmlns:xlink="http://www.w3.org/1999/xlink" content-type="institution" xlink:title="Zoological Museum, Kasetsart University, Thailand" id="ABBRID0EOOAK" xlink:type="simple">ZMKU</abbrev> R 00907, and <abbrev xmlns:xlink="http://www.w3.org/1999/xlink" content-type="institution" xlink:title="Zoological Museum, Kasetsart University, Thailand" id="ABBRID0ETOAK" xlink:type="simple">ZMKU</abbrev> R 00915.</p></caption><graphic xmlns:xlink="http://www.w3.org/1999/xlink" xlink:href="zookeys-1070-101-g008.jpg" position="float" orientation="portrait" xlink:type="simple" id="oo_610359.jpg"><uri content-type="original_file" xlink:type="simple">https://binary.pensoft.net/fig/610359</uri></graphic></fig><fig id="F9" position="float" orientation="portrait"><object-id xmlns:xlink="http://www.w3.org/1999/xlink" content-type="doi" xlink:type="simple">10.3897/zookeys.1070.73659.figure9</object-id><object-id xmlns:xlink="http://www.w3.org/1999/xlink" content-type="arpha" xlink:type="simple">6222D773-C826-52BF-84D9-9B1157A0DB60</object-id><label>Figure 9.</label><caption><p>Female paratypes of <italic><tp:taxon-name><tp:taxon-name-part taxon-name-part-type="genus" reg="Cyrtodactylus">Cyrtodactylus</tp:taxon-name-part><tp:taxon-name-part taxon-name-part-type="species" reg="stellatus">stellatus</tp:taxon-name-part></tp:taxon-name></italic> sp. nov. in preservation. <bold>A</bold> dorsal and <bold>B</bold> ventral views; from left to right: <abbrev xmlns:xlink="http://www.w3.org/1999/xlink" content-type="institution" xlink:title="Zoological Museum, Kasetsart University, Thailand" id="ABBRID0EUPAK" xlink:type="simple">ZMKU</abbrev> R 00899, <abbrev xmlns:xlink="http://www.w3.org/1999/xlink" content-type="institution" xlink:title="Zoological Museum, Kasetsart University, Thailand" id="ABBRID0EZPAK" xlink:type="simple">ZMKU</abbrev> R 00900, <abbrev xmlns:xlink="http://www.w3.org/1999/xlink" content-type="institution" xlink:title="Zoological Museum, Kasetsart University, Thailand" id="ABBRID0E5PAK" xlink:type="simple">ZMKU</abbrev> R 00908, <abbrev xmlns:xlink="http://www.w3.org/1999/xlink" content-type="institution" xlink:title="Zoological Museum, Kasetsart University, Thailand" id="ABBRID0EDQAK" xlink:type="simple">ZMKU</abbrev> R 00909, and <abbrev xmlns:xlink="http://www.w3.org/1999/xlink" content-type="institution" xlink:title="Zoological Museum, Kasetsart University, Thailand" id="ABBRID0EIQAK" xlink:type="simple">ZMKU</abbrev> R 00913.</p></caption><graphic xmlns:xlink="http://www.w3.org/1999/xlink" xlink:href="zookeys-1070-101-g009.jpg" position="float" orientation="portrait" xlink:type="simple" id="oo_610360.jpg"><uri content-type="original_file" xlink:type="simple">https://binary.pensoft.net/fig/610360</uri></graphic></fig></tp:treatment-sec><tp:treatment-sec sec-type="Referred specimens" id="SECID0ESQAK"><title>Referred specimens.</title><p><abbrev xmlns:xlink="http://www.w3.org/1999/xlink" content-type="institution" xlink:title="Zoological Museum, Kasetsart University, Thailand" id="ABBRID0EYQAK" xlink:type="simple">ZMKU</abbrev> R 00901 (immature male) and <abbrev xmlns:xlink="http://www.w3.org/1999/xlink" content-type="institution" xlink:title="Zoological Museum, Kasetsart University, Thailand" id="ABBRID0E4QAK" xlink:type="simple">ZMKU</abbrev> R 00902 (immature female) same data as holotype except collected on 5 November 2017 by Korkhwan Termprayoon, Attapol Rujirawan, Natee Ampai, and Siriporn Yodthong. <abbrev xmlns:xlink="http://www.w3.org/1999/xlink" content-type="institution" xlink:title="Zoological Museum, Kasetsart University, Thailand" id="ABBRID0ECRAK" xlink:type="simple">ZMKU</abbrev> R 00904 (immature male) same data as holotype, except collected on 5 April 2018. <abbrev xmlns:xlink="http://www.w3.org/1999/xlink" content-type="institution" xlink:title="Zoological Museum, Kasetsart University, Thailand" id="ABBRID0EHRAK" xlink:type="simple">ZMKU</abbrev> R 00910–00911 (two immature males) and <abbrev xmlns:xlink="http://www.w3.org/1999/xlink" content-type="institution" xlink:title="Zoological Museum, Kasetsart University, Thailand" id="ABBRID0EMRAK" xlink:type="simple">ZMKU</abbrev> R 00912 (immature female) same data as holotype. <abbrev xmlns:xlink="http://www.w3.org/1999/xlink" content-type="institution" xlink:title="Zoological Museum, Kasetsart University, Thailand" id="ABBRID0ERRAK" xlink:type="simple">ZMKU</abbrev> R 00914 (immature female) same data as holotype except collected on 12 May 2019. <abbrev xmlns:xlink="http://www.w3.org/1999/xlink" content-type="institution" xlink:title="Zoological Museum, Kasetsart University, Thailand" id="ABBRID0EWRAK" xlink:type="simple">ZMKU</abbrev> R 00916 (immature male) and <abbrev xmlns:xlink="http://www.w3.org/1999/xlink" content-type="institution" xlink:title="Zoological Museum, Kasetsart University, Thailand" id="ABBRID0E2RAK" xlink:type="simple">ZMKU</abbrev> R 00917 (juvenile) collected from Thailand, Satun Province, Mueang Satun District, Tarutao National Park, Tarutao Island, Tarutao Outcrop (<named-content xmlns:xlink="http://www.w3.org/1999/xlink" content-type="dwc:verbatimCoordinates" xlink:type="simple"><named-content content-type="geo-json" specific-use="{&#34;type&#34;:&#34;Point&#34;,&#34;coordinates&#34;:[99.646600,6.693617]}" id="NCID0EDSAK" xlink:type="simple">6°41.617'N; 99°38.796'E</named-content></named-content>; 3 m a.s.l.) on 12 March 2019 by Korkhwan Termprayoon, Anchalee Aowphol, Attapol Rujirawan, Natee Ampai and Siriporn Yodthong.</p></tp:treatment-sec><tp:treatment-sec sec-type="diagnosis" id="SECID0EISAK"><title>Diagnosis.</title><p><italic><tp:taxon-name><tp:taxon-name-part taxon-name-part-type="genus" reg="Cyrtodactylus">Cyrtodactylus</tp:taxon-name-part><tp:taxon-name-part taxon-name-part-type="species" reg="stellatus">stellatus</tp:taxon-name-part></tp:taxon-name></italic> sp. nov. can be distinguished from all other species of the <italic><tp:taxon-name><tp:taxon-name-part taxon-name-part-type="genus" reg="Cyrtodactylus">C.</tp:taxon-name-part><tp:taxon-name-part taxon-name-part-type="species" reg="pulchellus">pulchellus</tp:taxon-name-part></tp:taxon-name></italic> group by the combination of the following characters: (1) <abbrev xmlns:xlink="http://www.w3.org/1999/xlink" xlink:title="Snout–vent length, taken from the tip of snout to the vent" id="ABBRID0EETAK" xlink:type="simple">SVL</abbrev> 86.3–95.9 mm in adult males, 86.6–96.1 mm in adult females; (2) 12–15 supralabial and 10–13 infralabial scales; (3) weak tuberculation on body; (4) no tubercles on ventral surfaces of forelimbs, gular region, or in ventrolateral body folds; (5) 32–47 paravertebral tubercles; (6) 19–23 longitudinal rows of dorsal tubercles; (7) 32–40 rows of ventral scales; (8) 20–23 subdigital lamellae on the fourth toe; (9) 24–29 femoroprecloacal pores in adult males; (10) precloacal pores present in adult females; (11) deep precloacal groove in males; (12) dorsum bearing a scattered pattern of white tubercles; (13) four dark dorsal body bands; (14) 10–12 dark caudal bands on original tail; (15) white caudal bands in adults heavily infused with dark pigmentation; and (16) posterior portion of tail in hatchlings and juveniles white.</p></tp:treatment-sec><tp:treatment-sec sec-type="description" id="SECID0EITAK"><title>Description of holotype.</title><p>Adult male <abbrev xmlns:xlink="http://www.w3.org/1999/xlink" xlink:title="Snout–vent length, taken from the tip of snout to the vent" id="ABBRID0EOTAK" xlink:type="simple">SVL</abbrev> 94.2 mm; head large, moderate in length (<abbrev xmlns:xlink="http://www.w3.org/1999/xlink" xlink:title="Head length, the distance from the posterior margin of the retroarticular process of the lower jaw to the tip of the snout" id="ABBRID0ESTAK" xlink:type="simple">HL</abbrev>/<abbrev xmlns:xlink="http://www.w3.org/1999/xlink" xlink:title="Snout–vent length, taken from the tip of snout to the vent" id="ABBRID0EWTAK" xlink:type="simple">SVL</abbrev> 0.29) and wide (<abbrev xmlns:xlink="http://www.w3.org/1999/xlink" xlink:title="Head width, measured at the angle of the jaws" id="ABBRID0E1TAK" xlink:type="simple">HW</abbrev>/<abbrev xmlns:xlink="http://www.w3.org/1999/xlink" xlink:title="Head length, the distance from the posterior margin of the retroarticular process of the lower jaw to the tip of the snout" id="ABBRID0E5TAK" xlink:type="simple">HL</abbrev> 0.61), somewhat flattened (<abbrev xmlns:xlink="http://www.w3.org/1999/xlink" xlink:title="Head depth, the maximum height of head from the occiput to the throat" id="ABBRID0ECUAK" xlink:type="simple">HD</abbrev>/<abbrev xmlns:xlink="http://www.w3.org/1999/xlink" xlink:title="Head length, the distance from the posterior margin of the retroarticular process of the lower jaw to the tip of the snout" id="ABBRID0EGUAK" xlink:type="simple">HL</abbrev> 0.38), distinct from neck, and triangular in dorsal profile; lores concave anteriorly, inflated posteriorly; frontal and prefrontal regions deeply concave; canthus rostralis rounded anteriorly; snout elongate (<abbrev xmlns:xlink="http://www.w3.org/1999/xlink" xlink:title="Eye to snout distance, measured from anterior most margin of the eyeball to the tip of snout" id="ABBRID0EKUAK" xlink:type="simple">ES</abbrev>/<abbrev xmlns:xlink="http://www.w3.org/1999/xlink" xlink:title="Head length, the distance from the posterior margin of the retroarticular process of the lower jaw to the tip of the snout" id="ABBRID0EOUAK" xlink:type="simple">HL</abbrev> 0.39), rounded in dorsal profile, laterally constricted; eye large (<abbrev xmlns:xlink="http://www.w3.org/1999/xlink" xlink:title="Eye diameter, the greatest horizontal diameter of the eyeball" id="ABBRID0ESUAK" xlink:type="simple">ED</abbrev>/<abbrev xmlns:xlink="http://www.w3.org/1999/xlink" xlink:title="Head length, the distance from the posterior margin of the retroarticular process of the lower jaw to the tip of the snout" id="ABBRID0EWUAK" xlink:type="simple">HL</abbrev> 0.25); ear opening elliptical, moderate in size (<abbrev xmlns:xlink="http://www.w3.org/1999/xlink" xlink:title="Ear length, the greatest vertical distance of the ear opening" id="ABBRID0E1UAK" xlink:type="simple">EL</abbrev>/<abbrev xmlns:xlink="http://www.w3.org/1999/xlink" xlink:title="Head length, the distance from the posterior margin of the retroarticular process of the lower jaw to the tip of the snout" id="ABBRID0E5UAK" xlink:type="simple">HL</abbrev> 0.09), obliquely oriented; eye to ear distance slightly greater than diameter of eye; rostral rectangular, divided dorsally by an inverted Y-shaped furrow, bordered posteriorly by left and right supranasals and internasal, bordered laterally by first supralabials; external nares bordered anteriorly by rostral, dorsally by a large anterior supranasal, posteriorly by two postnasals, ventrally by first supralabial; 13/14 (left/right) rectangular supralabials extending to just beyond upturn of labial margin, tapering abruptly below midpoint of eye; second supralabial slightly larger than first; 11/11 infralabials tapering in size posteriorly; scales of rostrum and lores slightly raised, larger than granular scales on top of head and occiput, those on posterior portion of canthus rostralis slightly larger; scales on occiput intermixed with small tubercles; large, boney frontal ridges bordering orbit confluent with boney, V-shaped, transverse, parietal ridge; dorsal superciliaries elongate, smooth, largest anteriorly; mental triangular, bordered laterally by first infralabials and posteriorly by left and right, trapezoidal postmentals which contact medially for 50% of their length; one row of slightly enlarged, elongate sublabials extending posteriorly to the seventh (left) and fifth (right) infralabials; small, granular, gular scales grading posteriorly into larger, flat, smooth, imbricate, pectoral and ventral scales.</p><p>Body relatively short (<abbrev xmlns:xlink="http://www.w3.org/1999/xlink" xlink:title="Axilla to groin length, taken from the posterior margin of the forelimb at its insertion point on the body to the anterior margin of the hind limb at its insertion point on the body" id="ABBRID0EEVAK" xlink:type="simple">AG</abbrev>/<abbrev xmlns:xlink="http://www.w3.org/1999/xlink" xlink:title="Snout–vent length, taken from the tip of snout to the vent" id="ABBRID0EIVAK" xlink:type="simple">SVL</abbrev> 0.46) with well-defined, non-tuberculate, ventrolateral folds; dorsal scales small, granular, interspersed with low, regularly arranged, weakly keeled tubercles, smaller intervening tubercles occasionally present; tubercles extend from occiput to caudal constriction, absent from regenerated portion of tail; tubercles on occiput and nape relatively small, those on body largest; approximately 21 longitudinal rows of tubercles at midbody; 36 paravertebral tubercles; 33 flat imbricate ventral scales between ventrolateral body folds; ventral scales larger than dorsal scales; precloacal scales large, smooth; deep precloacal groove.</p><p>Forelimbs moderate in stature, relatively short (<abbrev xmlns:xlink="http://www.w3.org/1999/xlink" xlink:title="Forearm length, taken from the posterior margin of the elbow while flexed 90º to the inflection of the flexed wrist" id="ABBRID0EOVAK" xlink:type="simple">FL</abbrev>/<abbrev xmlns:xlink="http://www.w3.org/1999/xlink" xlink:title="Snout–vent length, taken from the tip of snout to the vent" id="ABBRID0ESVAK" xlink:type="simple">SVL</abbrev> 0.16); scales on dorsal surfaces of forelimbs granular intermixed with larger tubercles; scales of ventral surface of forearm flat, subimbricate, tubercles absent; palmar scales small, weakly rounded; digits well-developed, inflected at basal, interphalangeal joints; subdigital lamellae rectangular proximal to joint inflection, only slightly expanded distal to inflection; digits narrower distal to joints; claws well-developed, sheathed by a dorsal and ventral scale; the fifth digit broken on left forearm; hind limbs more robust than forelimbs, moderate in length (<abbrev xmlns:xlink="http://www.w3.org/1999/xlink" xlink:title="Tibia length, taken from the posterior surface of the knee while flexed 90º to the base of the heel" id="ABBRID0EWVAK" xlink:type="simple">TBL</abbrev>/<abbrev xmlns:xlink="http://www.w3.org/1999/xlink" xlink:title="Snout–vent length, taken from the tip of snout to the vent" id="ABBRID0E1VAK" xlink:type="simple">SVL</abbrev> 0.19), larger tubercles on dorsal surface of legs separated by smaller juxtaposed scales; ventral scales of thigh flat, smooth, imbricate, larger than dorsal granular scales; ventral, tibial scales flat, smooth, imbricate; a single row of 34 enlarged femoroprecloacal scales extend nearly from knee to knee through precloacal region where they are continuous with enlarged, pore-bearing precloacal scales; 27 separated pore-bearing femoroprecloacal scales (Fig. <xref ref-type="fig" rid="F10">10A</xref>), forming an inverted T bearing a deep, precloacal groove; six pore-bearing scales bordering groove (three on each side of groove); postfemoral scales immediately posterior to enlarged scale row small, nearly granular, forming an abrupt union with postfemoral scales on posteroventral margin of thigh; plantar scales weakly rounded to flat; digits well developed, inflected at basal, interphalangeal joints; subdigital lamellae proximal to joint inflection rectangular, only slightly expanded distal to inflection; digits narrower distal to joints; claws well-developed, sheathed by a dorsal and ventral scale; 21/22 subdigital lamellae on the 4<sup>th</sup> toe.</p><fig id="F10" position="float" orientation="portrait"><object-id xmlns:xlink="http://www.w3.org/1999/xlink" content-type="doi" xlink:type="simple">10.3897/zookeys.1070.73659.figure10</object-id><object-id xmlns:xlink="http://www.w3.org/1999/xlink" content-type="arpha" xlink:type="simple">54B4C793-E470-5BC8-A01A-926ECD204861</object-id><label>Figure 10.</label><caption><p>Precloacal region of <italic><tp:taxon-name><tp:taxon-name-part taxon-name-part-type="genus" reg="Cyrtodactylus">Cyrtodactylus</tp:taxon-name-part><tp:taxon-name-part taxon-name-part-type="species" reg="stellatus">stellatus</tp:taxon-name-part></tp:taxon-name></italic> sp. nov. showing <bold>A</bold> precloacal depression with pore-bearing femoroprecloacal scales in male holotype (<abbrev xmlns:xlink="http://www.w3.org/1999/xlink" content-type="institution" xlink:title="Zoological Museum, Kasetsart University, Thailand" id="ABBRID0EZWAK" xlink:type="simple">ZMKU</abbrev> R 00905), and <bold>B</bold> pore-bearing precloacal scales with lacking depression in female paratype (<abbrev xmlns:xlink="http://www.w3.org/1999/xlink" content-type="institution" xlink:title="Zoological Museum, Kasetsart University, Thailand" id="ABBRID0EAXAK" xlink:type="simple">ZMKU</abbrev> R 00900). Red arrows show pore-bearing scales.</p></caption><graphic xmlns:xlink="http://www.w3.org/1999/xlink" xlink:href="zookeys-1070-101-g010.jpg" position="float" orientation="portrait" xlink:type="simple" id="oo_610361.jpg"><uri content-type="original_file" xlink:type="simple">https://binary.pensoft.net/fig/610361</uri></graphic></fig><p>Tail 94.8 mm in length, completely regenerated, 9.2 mm in width at base, tapering to a point; regenerated tail covered with small, smooth, rectangular scales dorsally; base of tail bearing hemipenial swellings; one row of 4/4 medium-sized postcloacal tubercles on each hemipenial swelling; postcloacal scales smooth, flat, large, imbricate.</p><p><bold>Coloration in life (Fig. <xref ref-type="fig" rid="F5">5</xref>).</bold> Dorsal ground color of head, body, and limbs light-brownish grey; a wide, dark-brown nuchal band bordered anteriorly and posteriorly by thin, creamy-white lines bearing tubercles that extend from the posterior margin of one eye to the posterior margin of other eye; the color of nuchal band and creamy-white lines is faded above left ear opening; four dark-brown body bands between nuchal loop and hind limb insertions that are also bordered anteriorly and posteriorly by thin, creamy-white lines bearing tubercles, first band terminates at shoulders, second and third bands terminate just dorsal of ventrolateral folds, the fourth band terminates at femurs; dark body bands slightly larger than light-colored interspaces; creamy-white to light-yellow tubercles scattered on dorsal surfaces of nape, body, and limbs; one additional dark-brown band posterior to hind limbs; light-brown regenerated tail, bearing yellowish pigment on some scales; ventral surfaces of head smudged with brown; abdomen and limbs beige, with slightly darker, lateral regions.</p><p><bold>Coloration in preservative (Figs <xref ref-type="fig" rid="F6">6</xref>, <xref ref-type="fig" rid="F7">7</xref>).</bold> The overall color pattern of head, body, limbs, and tail similar to that in life with some fading. Ground color of head, body, limbs, and dorsum light-brown; dark body bands lighter than in life. Colored tuberculation on dorsum fade to off-white. Tan colored on the ventral surface.</p></tp:treatment-sec><tp:treatment-sec sec-type="variation" id="SECID0EBYAK"><title>Variation.</title><p><italic><tp:taxon-name><tp:taxon-name-part taxon-name-part-type="genus" reg="Cyrtodactylus">Cyrtodactylus</tp:taxon-name-part><tp:taxon-name-part taxon-name-part-type="species" reg="stellatus">stellatus</tp:taxon-name-part></tp:taxon-name></italic> sp. nov. usually varies in coloration and banding pattern (Figs <xref ref-type="fig" rid="F8">8</xref>–<xref ref-type="fig" rid="F11">11</xref>; Tables <xref ref-type="table" rid="T6">6</xref>, <xref ref-type="table" rid="T7">7</xref>). All specimens possess a clear dark-brown nuchal band which is less clearly defined in <abbrev xmlns:xlink="http://www.w3.org/1999/xlink" content-type="institution" xlink:title="Zoological Museum, Kasetsart University, Thailand" id="ABBRID0ECZAK" xlink:type="simple">ZMKU</abbrev> R 00903 and the holotype. In adult females, precloacal pores are present but they lack the precloacal groove (Fig. <xref ref-type="fig" rid="F10">10B</xref>). Four specimens (<abbrev xmlns:xlink="http://www.w3.org/1999/xlink" content-type="institution" xlink:title="Zoological Museum, Kasetsart University, Thailand" id="ABBRID0ELZAK" xlink:type="simple">ZMKU</abbrev> R 00903, <abbrev xmlns:xlink="http://www.w3.org/1999/xlink" content-type="institution" xlink:title="Zoological Museum, Kasetsart University, Thailand" id="ABBRID0EQZAK" xlink:type="simple">ZMKU</abbrev> R 00907, <abbrev xmlns:xlink="http://www.w3.org/1999/xlink" content-type="institution" xlink:title="Zoological Museum, Kasetsart University, Thailand" id="ABBRID0EVZAK" xlink:type="simple">ZMKU</abbrev> R 00911, and <abbrev xmlns:xlink="http://www.w3.org/1999/xlink" content-type="institution" xlink:title="Zoological Museum, Kasetsart University, Thailand" id="ABBRID0E1ZAK" xlink:type="simple">ZMKU</abbrev> R 00913) have prominent light-yellow tubercles scattered on the dorsum and limbs. Male paratype (<abbrev xmlns:xlink="http://www.w3.org/1999/xlink" content-type="institution" xlink:title="Zoological Museum, Kasetsart University, Thailand" id="ABBRID0E6ZAK" xlink:type="simple">ZMKU</abbrev> R 00907) has continuous pore-bearing femoroprecloacal scales. Original tails (<abbrev xmlns:xlink="http://www.w3.org/1999/xlink" content-type="institution" xlink:title="Zoological Museum, Kasetsart University, Thailand" id="ABBRID0EE1AK" xlink:type="simple">ZMKU</abbrev> R 00899, <abbrev xmlns:xlink="http://www.w3.org/1999/xlink" content-type="institution" xlink:title="Zoological Museum, Kasetsart University, Thailand" id="ABBRID0EJ1AK" xlink:type="simple">ZMKU</abbrev> R 00901–00902, <abbrev xmlns:xlink="http://www.w3.org/1999/xlink" content-type="institution" xlink:title="Zoological Museum, Kasetsart University, Thailand" id="ABBRID0EO1AK" xlink:type="simple">ZMKU</abbrev> R 00910, <abbrev xmlns:xlink="http://www.w3.org/1999/xlink" content-type="institution" xlink:title="Zoological Museum, Kasetsart University, Thailand" id="ABBRID0ET1AK" xlink:type="simple">ZMKU</abbrev> R 00912, and <abbrev xmlns:xlink="http://www.w3.org/1999/xlink" content-type="institution" xlink:title="Zoological Museum, Kasetsart University, Thailand" id="ABBRID0EY1AK" xlink:type="simple">ZMKU</abbrev> R 00916) have 10–12 dark caudal bands (Fig. <xref ref-type="fig" rid="F11">11A, B</xref>), light bands diffused with dark pigment in adults (immaculate in immature and juvenile), subcaudal scales transversely enlarged and shallow caudal furrows. Male paratypes have a single row of 3–4L/2–4R postcloacal tubercles on each hemipenial swelling except <abbrev xmlns:xlink="http://www.w3.org/1999/xlink" content-type="institution" xlink:title="Zoological Museum, Kasetsart University, Thailand" id="ABBRID0EB2AK" xlink:type="simple">ZMKU</abbrev> R 00907 which has two rows of 4/5 on each side. This character in female paratypes is very small, and a single row of 2–4/2–4 on each side at the base of tail.</p><table-wrap id="T6" position="float" orientation="portrait"><label>Table 6.</label><caption><p>Descriptive measurement (millimeters), meristic (left/right) and color pattern characters of the type series of <italic><tp:taxon-name><tp:taxon-name-part taxon-name-part-type="genus" reg="Cyrtodactylus">Cyrtodactylus</tp:taxon-name-part><tp:taxon-name-part taxon-name-part-type="species" reg="stellatus">stellatus</tp:taxon-name-part></tp:taxon-name></italic> sp. nov. Key: H = holotype; P = paratype; M = male; F = female; / = data unavailable or unapplicable; b = broken; r = regenerated. Morphological abbreviations are defined in Table <xref ref-type="table" rid="T2">2</xref>.</p></caption><table id="TID0ERNAK" rules="all"><tbody><tr><th rowspan="2" colspan="1"/><th rowspan="1" colspan="1"><abbrev xmlns:xlink="http://www.w3.org/1999/xlink" content-type="institution" xlink:title="Zoological Museum, Kasetsart University, Thailand" id="ABBRID0EK3AK" xlink:type="simple">ZMKU</abbrev> R 00905</th><th rowspan="1" colspan="1"><abbrev xmlns:xlink="http://www.w3.org/1999/xlink" content-type="institution" xlink:title="Zoological Museum, Kasetsart University, Thailand" id="ABBRID0ET3AK" xlink:type="simple">ZMKU</abbrev> R 00903</th><th rowspan="1" colspan="1"><abbrev xmlns:xlink="http://www.w3.org/1999/xlink" content-type="institution" xlink:title="Zoological Museum, Kasetsart University, Thailand" id="ABBRID0E33AK" xlink:type="simple">ZMKU</abbrev> R 00906</th><th rowspan="1" colspan="1"><abbrev xmlns:xlink="http://www.w3.org/1999/xlink" content-type="institution" xlink:title="Zoological Museum, Kasetsart University, Thailand" id="ABBRID0EF4AK" xlink:type="simple">ZMKU</abbrev> R 00907</th><th rowspan="1" colspan="1"><abbrev xmlns:xlink="http://www.w3.org/1999/xlink" content-type="institution" xlink:title="Zoological Museum, Kasetsart University, Thailand" id="ABBRID0EO4AK" xlink:type="simple">ZMKU</abbrev> R 00915</th><th rowspan="1" colspan="1"><abbrev xmlns:xlink="http://www.w3.org/1999/xlink" content-type="institution" xlink:title="Zoological Museum, Kasetsart University, Thailand" id="ABBRID0EX4AK" xlink:type="simple">ZMKU</abbrev> R 00899</th><th rowspan="1" colspan="1"><abbrev xmlns:xlink="http://www.w3.org/1999/xlink" content-type="institution" xlink:title="Zoological Museum, Kasetsart University, Thailand" id="ABBRID0EA5AK" xlink:type="simple">ZMKU</abbrev> R 00900</th><th rowspan="1" colspan="1"><abbrev xmlns:xlink="http://www.w3.org/1999/xlink" content-type="institution" xlink:title="Zoological Museum, Kasetsart University, Thailand" id="ABBRID0EJ5AK" xlink:type="simple">ZMKU</abbrev> R 00908</th><th rowspan="1" colspan="1"><abbrev xmlns:xlink="http://www.w3.org/1999/xlink" content-type="institution" xlink:title="Zoological Museum, Kasetsart University, Thailand" id="ABBRID0ES5AK" xlink:type="simple">ZMKU</abbrev> R 00909</th><th rowspan="1" colspan="1"><abbrev xmlns:xlink="http://www.w3.org/1999/xlink" content-type="institution" xlink:title="Zoological Museum, Kasetsart University, Thailand" id="ABBRID0E25AK" xlink:type="simple">ZMKU</abbrev> R 00913</th></tr><tr><th rowspan="1" colspan="1">H</th><th rowspan="1" colspan="1">P</th><th rowspan="1" colspan="1">P</th><th rowspan="1" colspan="1">P</th><th rowspan="1" colspan="1">P</th><th rowspan="1" colspan="1">P</th><th rowspan="1" colspan="1">P</th><th rowspan="1" colspan="1">P</th><th rowspan="1" colspan="1">P</th><th rowspan="1" colspan="1">P</th></tr><tr><td rowspan="1" colspan="1">Sex</td><td rowspan="1" colspan="1">M</td><td rowspan="1" colspan="1">M</td><td rowspan="1" colspan="1">M</td><td rowspan="1" colspan="1">M</td><td rowspan="1" colspan="1">M</td><td rowspan="1" colspan="1">F</td><td rowspan="1" colspan="1">F</td><td rowspan="1" colspan="1">F</td><td rowspan="1" colspan="1">F</td><td rowspan="1" colspan="1">F</td></tr><tr><td rowspan="1" colspan="1">
                      <abbrev xmlns:xlink="http://www.w3.org/1999/xlink" xlink:title="Snout–vent length, taken from the tip of snout to the vent" id="ABBRID0EGBBK" xlink:type="simple">SVL</abbrev>
                    </td><td rowspan="1" colspan="1">94.2</td><td rowspan="1" colspan="1">95.9</td><td rowspan="1" colspan="1">94.6</td><td rowspan="1" colspan="1">87.9</td><td rowspan="1" colspan="1">86.3</td><td rowspan="1" colspan="1">96.1</td><td rowspan="1" colspan="1">93.6</td><td rowspan="1" colspan="1">94.8</td><td rowspan="1" colspan="1">90.4</td><td rowspan="1" colspan="1">86.6</td></tr><tr><td rowspan="1" colspan="1">
                      <abbrev xmlns:xlink="http://www.w3.org/1999/xlink" xlink:title="Tail length" id="ABBRID0ENCBK" xlink:type="simple">TL</abbrev>
                    </td><td rowspan="1" colspan="1">94.8r</td><td rowspan="1" colspan="1">96.8r</td><td rowspan="1" colspan="1">92.3r</td><td rowspan="1" colspan="1">69.0r</td><td rowspan="1" colspan="1">18.5b</td><td rowspan="1" colspan="1">124.4</td><td rowspan="1" colspan="1">70.5r</td><td rowspan="1" colspan="1">107.5r</td><td rowspan="1" colspan="1">81.7r</td><td rowspan="1" colspan="1">102.3r</td></tr><tr><td rowspan="1" colspan="1">
                      <abbrev xmlns:xlink="http://www.w3.org/1999/xlink" xlink:title="Tail width, taken at the base of the tail immediately posterior to the postcloacal swelling" id="ABBRID0EUDBK" xlink:type="simple">TW</abbrev>
                    </td><td rowspan="1" colspan="1">9.2</td><td rowspan="1" colspan="1">9.7</td><td rowspan="1" colspan="1">9.2</td><td rowspan="1" colspan="1">8.4</td><td rowspan="1" colspan="1">7.5</td><td rowspan="1" colspan="1">7.6</td><td rowspan="1" colspan="1">9.1</td><td rowspan="1" colspan="1">9.1</td><td rowspan="1" colspan="1">10.3</td><td rowspan="1" colspan="1">7.1</td></tr><tr><td rowspan="1" colspan="1">
                      <abbrev xmlns:xlink="http://www.w3.org/1999/xlink" xlink:title="Forearm length, taken from the posterior margin of the elbow while flexed 90º to the inflection of the flexed wrist" id="ABBRID0E2EBK" xlink:type="simple">FL</abbrev>
                    </td><td rowspan="1" colspan="1">15.4</td><td rowspan="1" colspan="1">15.3</td><td rowspan="1" colspan="1">15.1</td><td rowspan="1" colspan="1">14.4</td><td rowspan="1" colspan="1">14.1</td><td rowspan="1" colspan="1">14.9</td><td rowspan="1" colspan="1">14.5</td><td rowspan="1" colspan="1">15.9</td><td rowspan="1" colspan="1">15.6</td><td rowspan="1" colspan="1">14.8</td></tr><tr><td rowspan="1" colspan="1">
                      <abbrev xmlns:xlink="http://www.w3.org/1999/xlink" xlink:title="Tibia length, taken from the posterior surface of the knee while flexed 90º to the base of the heel" id="ABBRID0ECGBK" xlink:type="simple">TBL</abbrev>
                    </td><td rowspan="1" colspan="1">18.1</td><td rowspan="1" colspan="1">18.3</td><td rowspan="1" colspan="1">17.8</td><td rowspan="1" colspan="1">17.4</td><td rowspan="1" colspan="1">17.6</td><td rowspan="1" colspan="1">17.7</td><td rowspan="1" colspan="1">17.3</td><td rowspan="1" colspan="1">18.1</td><td rowspan="1" colspan="1">17.8</td><td rowspan="1" colspan="1">16.5</td></tr><tr><td rowspan="1" colspan="1">
                      <abbrev xmlns:xlink="http://www.w3.org/1999/xlink" xlink:title="Axilla to groin length, taken from the posterior margin of the forelimb at its insertion point on the body to the anterior margin of the hind limb at its insertion point on the body" id="ABBRID0EJHBK" xlink:type="simple">AG</abbrev>
                    </td><td rowspan="1" colspan="1">43.3</td><td rowspan="1" colspan="1">43.7</td><td rowspan="1" colspan="1">43.9</td><td rowspan="1" colspan="1">44.4</td><td rowspan="1" colspan="1">39.6</td><td rowspan="1" colspan="1">46.0</td><td rowspan="1" colspan="1">44.5</td><td rowspan="1" colspan="1">44.5</td><td rowspan="1" colspan="1">45.4</td><td rowspan="1" colspan="1">39.9</td></tr><tr><td rowspan="1" colspan="1">
                      <abbrev xmlns:xlink="http://www.w3.org/1999/xlink" xlink:title="Head length, the distance from the posterior margin of the retroarticular process of the lower jaw to the tip of the snout" id="ABBRID0EQIBK" xlink:type="simple">HL</abbrev>
                    </td><td rowspan="1" colspan="1">27.6</td><td rowspan="1" colspan="1">26.3</td><td rowspan="1" colspan="1">27.0</td><td rowspan="1" colspan="1">25.2</td><td rowspan="1" colspan="1">24.8</td><td rowspan="1" colspan="1">26.5</td><td rowspan="1" colspan="1">26.9</td><td rowspan="1" colspan="1">27.3</td><td rowspan="1" colspan="1">26.4</td><td rowspan="1" colspan="1">25.7</td></tr><tr><td rowspan="1" colspan="1">
                      <abbrev xmlns:xlink="http://www.w3.org/1999/xlink" xlink:title="Head width, measured at the angle of the jaws" id="ABBRID0EXJBK" xlink:type="simple">HW</abbrev>
                    </td><td rowspan="1" colspan="1">16.7</td><td rowspan="1" colspan="1">16.3</td><td rowspan="1" colspan="1">17.3</td><td rowspan="1" colspan="1">15.4</td><td rowspan="1" colspan="1">14.7</td><td rowspan="1" colspan="1">16.4</td><td rowspan="1" colspan="1">16.8</td><td rowspan="1" colspan="1">17.2</td><td rowspan="1" colspan="1">15.7</td><td rowspan="1" colspan="1">15.2</td></tr><tr><td rowspan="1" colspan="1">
                      <abbrev xmlns:xlink="http://www.w3.org/1999/xlink" xlink:title="Head depth, the maximum height of head from the occiput to the throat" id="ABBRID0E5KBK" xlink:type="simple">HD</abbrev>
                    </td><td rowspan="1" colspan="1">10.4</td><td rowspan="1" colspan="1">9.6</td><td rowspan="1" colspan="1">10.8</td><td rowspan="1" colspan="1">9.2</td><td rowspan="1" colspan="1">8.7</td><td rowspan="1" colspan="1">10.4</td><td rowspan="1" colspan="1">10.2</td><td rowspan="1" colspan="1">10.1</td><td rowspan="1" colspan="1">9.4</td><td rowspan="1" colspan="1">9.2</td></tr><tr><td rowspan="1" colspan="1">
                      <abbrev xmlns:xlink="http://www.w3.org/1999/xlink" xlink:title="Eye diameter, the greatest horizontal diameter of the eyeball" id="ABBRID0EFMBK" xlink:type="simple">ED</abbrev>
                    </td><td rowspan="1" colspan="1">6.8</td><td rowspan="1" colspan="1">6.7</td><td rowspan="1" colspan="1">6.7</td><td rowspan="1" colspan="1">5.9</td><td rowspan="1" colspan="1">5.8</td><td rowspan="1" colspan="1">6.4</td><td rowspan="1" colspan="1">6.8</td><td rowspan="1" colspan="1">6.6</td><td rowspan="1" colspan="1">6.6</td><td rowspan="1" colspan="1">5.6</td></tr><tr><td rowspan="1" colspan="1">
                      <abbrev xmlns:xlink="http://www.w3.org/1999/xlink" xlink:title="Eye to ear distance, measured from the anterior edge of the ear opening to the posterior edge of the eyeball" id="ABBRID0EMNBK" xlink:type="simple">EE</abbrev>
                    </td><td rowspan="1" colspan="1">7.1</td><td rowspan="1" colspan="1">7.6</td><td rowspan="1" colspan="1">7.2</td><td rowspan="1" colspan="1">6.3</td><td rowspan="1" colspan="1">6.2</td><td rowspan="1" colspan="1">6.9</td><td rowspan="1" colspan="1">7.0</td><td rowspan="1" colspan="1">7.0</td><td rowspan="1" colspan="1">6.7</td><td rowspan="1" colspan="1">6.8</td></tr><tr><td rowspan="1" colspan="1">
                      <abbrev xmlns:xlink="http://www.w3.org/1999/xlink" xlink:title="Eye to snout distance, measured from anterior most margin of the eyeball to the tip of snout" id="ABBRID0ETOBK" xlink:type="simple">ES</abbrev>
                    </td><td rowspan="1" colspan="1">10.8</td><td rowspan="1" colspan="1">10.7</td><td rowspan="1" colspan="1">10.9</td><td rowspan="1" colspan="1">9.8</td><td rowspan="1" colspan="1">9.8</td><td rowspan="1" colspan="1">10.9</td><td rowspan="1" colspan="1">10.8</td><td rowspan="1" colspan="1">10.7</td><td rowspan="1" colspan="1">10.4</td><td rowspan="1" colspan="1">10.1</td></tr><tr><td rowspan="1" colspan="1">
                      <abbrev xmlns:xlink="http://www.w3.org/1999/xlink" xlink:title="Eye to nostril distance, measured from the anterior margin of the eyeball to the posterior margin of the external nares" id="ABBRID0E1PBK" xlink:type="simple">EN</abbrev>
                    </td><td rowspan="1" colspan="1">8.5</td><td rowspan="1" colspan="1">8.3</td><td rowspan="1" colspan="1">8.3</td><td rowspan="1" colspan="1">7.8</td><td rowspan="1" colspan="1">7.5</td><td rowspan="1" colspan="1">8.2</td><td rowspan="1" colspan="1">8.3</td><td rowspan="1" colspan="1">8.5</td><td rowspan="1" colspan="1">8.1</td><td rowspan="1" colspan="1">7.9</td></tr><tr><td rowspan="1" colspan="1">
                      <abbrev xmlns:xlink="http://www.w3.org/1999/xlink" xlink:title="Inter orbital distance, measured between the anterior edges of the orbit" id="ABBRID0EBRBK" xlink:type="simple">IO</abbrev>
                    </td><td rowspan="1" colspan="1">5.9</td><td rowspan="1" colspan="1">6.2</td><td rowspan="1" colspan="1">6.6</td><td rowspan="1" colspan="1">5.8</td><td rowspan="1" colspan="1">5.5</td><td rowspan="1" colspan="1">6.0</td><td rowspan="1" colspan="1">6.4</td><td rowspan="1" colspan="1">6.1</td><td rowspan="1" colspan="1">5.7</td><td rowspan="1" colspan="1">6.2</td></tr><tr><td rowspan="1" colspan="1">
                      <abbrev xmlns:xlink="http://www.w3.org/1999/xlink" xlink:title="Ear length, the greatest vertical distance of the ear opening" id="ABBRID0EISBK" xlink:type="simple">EL</abbrev>
                    </td><td rowspan="1" colspan="1">2.4</td><td rowspan="1" colspan="1">2.5</td><td rowspan="1" colspan="1">2.2</td><td rowspan="1" colspan="1">2.0</td><td rowspan="1" colspan="1">2.0</td><td rowspan="1" colspan="1">2.0</td><td rowspan="1" colspan="1">2.8</td><td rowspan="1" colspan="1">2.7</td><td rowspan="1" colspan="1">2.1</td><td rowspan="1" colspan="1">2.3</td></tr><tr><td rowspan="1" colspan="1">IN</td><td rowspan="1" colspan="1">2.9</td><td rowspan="1" colspan="1">3.2</td><td rowspan="1" colspan="1">3.5</td><td rowspan="1" colspan="1">3.1</td><td rowspan="1" colspan="1">3.0</td><td rowspan="1" colspan="1">3.8</td><td rowspan="1" colspan="1">3.3</td><td rowspan="1" colspan="1">3.2</td><td rowspan="1" colspan="1">3.2</td><td rowspan="1" colspan="1">2.6</td></tr><tr><td rowspan="1" colspan="1">
                      <abbrev xmlns:xlink="http://www.w3.org/1999/xlink" xlink:title="Supralabial scales, counted from the largest scale immediately posterior to the dorsal inflection of the posterior portion of the upper jaw to the rostral scale" id="ABBRID0ERUBK" xlink:type="simple">SL</abbrev>
                    </td><td rowspan="1" colspan="1">13/14</td><td rowspan="1" colspan="1">14/13</td><td rowspan="1" colspan="1">15/12</td><td rowspan="1" colspan="1">13/14</td><td rowspan="1" colspan="1">13/12</td><td rowspan="1" colspan="1">13/13</td><td rowspan="1" colspan="1">13/13</td><td rowspan="1" colspan="1">13/12</td><td rowspan="1" colspan="1">12/12</td><td rowspan="1" colspan="1">13/13</td></tr><tr><td rowspan="1" colspan="1">
                      <abbrev xmlns:xlink="http://www.w3.org/1999/xlink" xlink:title="Infralabial scales, counted from the largest scale immediately posterior to the dorsal inflection of the posterior portion of the upper jaw to the mental scale" id="ABBRID0EYVBK" xlink:type="simple">IL</abbrev>
                    </td><td rowspan="1" colspan="1">11/11</td><td rowspan="1" colspan="1">10/10</td><td rowspan="1" colspan="1">11/12</td><td rowspan="1" colspan="1">12/12</td><td rowspan="1" colspan="1">11/11</td><td rowspan="1" colspan="1">11/11</td><td rowspan="1" colspan="1">12/11</td><td rowspan="1" colspan="1">12/12</td><td rowspan="1" colspan="1">10/11</td><td rowspan="1" colspan="1">11/11</td></tr><tr><td rowspan="1" colspan="1">
                      <abbrev xmlns:xlink="http://www.w3.org/1999/xlink" xlink:title="The number of paravertebral tubercles between limb insertions, counted in a straight line immediately left or right of the vertebral column" id="ABBRID0E6WBK" xlink:type="simple">PVT</abbrev>
                    </td><td rowspan="1" colspan="1">36</td><td rowspan="1" colspan="1">35</td><td rowspan="1" colspan="1">41</td><td rowspan="1" colspan="1">38</td><td rowspan="1" colspan="1">43</td><td rowspan="1" colspan="1">38</td><td rowspan="1" colspan="1">40</td><td rowspan="1" colspan="1">40</td><td rowspan="1" colspan="1">40</td><td rowspan="1" colspan="1">47</td></tr><tr><td rowspan="1" colspan="1">
                      <abbrev xmlns:xlink="http://www.w3.org/1999/xlink" xlink:title="The number of longitudinal rows of body tubercles, counted transversely across the center of the dorsum from one ventrolateral fold to the other" id="ABBRID0EGYBK" xlink:type="simple">LRT</abbrev>
                    </td><td rowspan="1" colspan="1">21</td><td rowspan="1" colspan="1">20</td><td rowspan="1" colspan="1">21</td><td rowspan="1" colspan="1">19</td><td rowspan="1" colspan="1">22</td><td rowspan="1" colspan="1">20</td><td rowspan="1" colspan="1">21</td><td rowspan="1" colspan="1">19</td><td rowspan="1" colspan="1">22</td><td rowspan="1" colspan="1">22</td></tr><tr><td rowspan="1" colspan="1">
                      <abbrev xmlns:xlink="http://www.w3.org/1999/xlink" xlink:title="The number of longitudinal rows of ventral scales, counted transversely across the center of the abdomen from one ventrolateral fold to the other" id="ABBRID0ENZBK" xlink:type="simple">VS</abbrev>
                    </td><td rowspan="1" colspan="1">33</td><td rowspan="1" colspan="1">37</td><td rowspan="1" colspan="1">36</td><td rowspan="1" colspan="1">35</td><td rowspan="1" colspan="1">36</td><td rowspan="1" colspan="1">37</td><td rowspan="1" colspan="1">39</td><td rowspan="1" colspan="1">37</td><td rowspan="1" colspan="1">37</td><td rowspan="1" colspan="1">36</td></tr><tr><td rowspan="1" colspan="1">
                      <abbrev xmlns:xlink="http://www.w3.org/1999/xlink" xlink:title="The number of subdigital lamellae beneath the fourth toe, counted from the base of the first phalanx to the claw" id="ABBRID0EU1BK" xlink:type="simple">4TL</abbrev>
                    </td><td rowspan="1" colspan="1">21/22</td><td rowspan="1" colspan="1">21/21</td><td rowspan="1" colspan="1">21/21</td><td rowspan="1" colspan="1">21/20</td><td rowspan="1" colspan="1">23/22</td><td rowspan="1" colspan="1">22/22</td><td rowspan="1" colspan="1">21/21</td><td rowspan="1" colspan="1">22/23</td><td rowspan="1" colspan="1">22/20</td><td rowspan="1" colspan="1">20/20</td></tr><tr><td rowspan="1" colspan="1"><abbrev xmlns:xlink="http://www.w3.org/1999/xlink" xlink:title="The total number of precloacal and femoral pores in male" id="ABBRID0E22BK" xlink:type="simple">FPP</abbrev> in adult males</td><td rowspan="1" colspan="1">27</td><td rowspan="1" colspan="1">25</td><td rowspan="1" colspan="1">24</td><td rowspan="1" colspan="1">29</td><td rowspan="1" colspan="1">27</td><td rowspan="1" colspan="1">/</td><td rowspan="1" colspan="1">/</td><td rowspan="1" colspan="1">/</td><td rowspan="1" colspan="1">/</td><td rowspan="1" colspan="1">/</td></tr><tr><td rowspan="1" colspan="1"><abbrev xmlns:xlink="http://www.w3.org/1999/xlink" xlink:title="The number of precloacal pores in female" id="ABBRID0EC4BK" xlink:type="simple">PP</abbrev> in adult females</td><td rowspan="1" colspan="1">/</td><td rowspan="1" colspan="1">/</td><td rowspan="1" colspan="1">/</td><td rowspan="1" colspan="1">/</td><td rowspan="1" colspan="1">/</td><td rowspan="1" colspan="1">15</td><td rowspan="1" colspan="1">12</td><td rowspan="1" colspan="1">14</td><td rowspan="1" colspan="1">11</td><td rowspan="1" colspan="1">11</td></tr><tr><td rowspan="1" colspan="1">
                      <abbrev xmlns:xlink="http://www.w3.org/1999/xlink" xlink:title="The number of dark body bands between limb insertions" id="ABBRID0EJ5BK" xlink:type="simple">BB</abbrev>
                    </td><td rowspan="1" colspan="1">4</td><td rowspan="1" colspan="1">4</td><td rowspan="1" colspan="1">4</td><td rowspan="1" colspan="1">4</td><td rowspan="1" colspan="1">4</td><td rowspan="1" colspan="1">4</td><td rowspan="1" colspan="1">4</td><td rowspan="1" colspan="1">4</td><td rowspan="1" colspan="1">4</td><td rowspan="1" colspan="1">4</td></tr><tr><td rowspan="1" colspan="1">
                      <abbrev xmlns:xlink="http://www.w3.org/1999/xlink" xlink:title="The number of dark caudal bands on the original tail" id="ABBRID0EQ6BK" xlink:type="simple">DCB</abbrev>
                    </td><td rowspan="1" colspan="1">/</td><td rowspan="1" colspan="1">/</td><td rowspan="1" colspan="1">/</td><td rowspan="1" colspan="1">/</td><td rowspan="1" colspan="1">/</td><td rowspan="1" colspan="1">11</td><td rowspan="1" colspan="1">/</td><td rowspan="1" colspan="1">/</td><td rowspan="1" colspan="1">/</td><td rowspan="1" colspan="1">/</td></tr><tr><td rowspan="1" colspan="1">Body band/ interspace ratio</td><td rowspan="1" colspan="1">1.12</td><td rowspan="1" colspan="1">1.20</td><td rowspan="1" colspan="1">1.04</td><td rowspan="1" colspan="1">1.10</td><td rowspan="1" colspan="1">1.68</td><td rowspan="1" colspan="1">1.07</td><td rowspan="1" colspan="1">1.03</td><td rowspan="1" colspan="1">1.23</td><td rowspan="1" colspan="1">1.06</td><td rowspan="1" colspan="1">0.92</td></tr><tr><td rowspan="1" colspan="1">Precloacal groove</td><td rowspan="1" colspan="1">Deep</td><td rowspan="1" colspan="1">Deep</td><td rowspan="1" colspan="1">Deep</td><td rowspan="1" colspan="1">Deep</td><td rowspan="1" colspan="1">Deep</td><td rowspan="1" colspan="1">Absent</td><td rowspan="1" colspan="1">Absent</td><td rowspan="1" colspan="1">Absent</td><td rowspan="1" colspan="1">Absent</td><td rowspan="1" colspan="1">Absent</td></tr><tr><td rowspan="1" colspan="1">Femoroprecloacal pores continuous</td><td rowspan="1" colspan="1">No</td><td rowspan="1" colspan="1">No</td><td rowspan="1" colspan="1">No</td><td rowspan="1" colspan="1">Yes</td><td rowspan="1" colspan="1">No</td><td rowspan="1" colspan="1">/</td><td rowspan="1" colspan="1">/</td><td rowspan="1" colspan="1">/</td><td rowspan="1" colspan="1">/</td><td rowspan="1" colspan="1">/</td></tr><tr><td rowspan="1" colspan="1">Tuberculation</td><td rowspan="1" colspan="1">Weak</td><td rowspan="1" colspan="1">Weak</td><td rowspan="1" colspan="1">Weak</td><td rowspan="1" colspan="1">Weak</td><td rowspan="1" colspan="1">Weak</td><td rowspan="1" colspan="1">Weak</td><td rowspan="1" colspan="1">Weak</td><td rowspan="1" colspan="1">Weak</td><td rowspan="1" colspan="1">Weak</td><td rowspan="1" colspan="1">Weak</td></tr><tr><td rowspan="1" colspan="1">Tubercles on ventral surface of forelimb</td><td rowspan="1" colspan="1">No</td><td rowspan="1" colspan="1">No</td><td rowspan="1" colspan="1">No</td><td rowspan="1" colspan="1">No</td><td rowspan="1" colspan="1">No</td><td rowspan="1" colspan="1">No</td><td rowspan="1" colspan="1">No</td><td rowspan="1" colspan="1">No</td><td rowspan="1" colspan="1">No</td><td rowspan="1" colspan="1">No</td></tr><tr><td rowspan="1" colspan="1">Tubercles in gular region</td><td rowspan="1" colspan="1">No</td><td rowspan="1" colspan="1">No</td><td rowspan="1" colspan="1">No</td><td rowspan="1" colspan="1">No</td><td rowspan="1" colspan="1">No</td><td rowspan="1" colspan="1">No</td><td rowspan="1" colspan="1">No</td><td rowspan="1" colspan="1">No</td><td rowspan="1" colspan="1">No</td><td rowspan="1" colspan="1">No</td></tr><tr><td rowspan="1" colspan="1">Ventrolateral fold tuberculate</td><td rowspan="1" colspan="1">No</td><td rowspan="1" colspan="1">No</td><td rowspan="1" colspan="1">No</td><td rowspan="1" colspan="1">No</td><td rowspan="1" colspan="1">No</td><td rowspan="1" colspan="1">No</td><td rowspan="1" colspan="1">No</td><td rowspan="1" colspan="1">No</td><td rowspan="1" colspan="1">No</td><td rowspan="1" colspan="1">No</td></tr><tr><td rowspan="1" colspan="1">Dorsum bearing scattered pattern of white tubercles</td><td rowspan="1" colspan="1">Yes</td><td rowspan="1" colspan="1">Yes</td><td rowspan="1" colspan="1">Yes</td><td rowspan="1" colspan="1">Yes</td><td rowspan="1" colspan="1">Yes</td><td rowspan="1" colspan="1">Yes</td><td rowspan="1" colspan="1">Yes</td><td rowspan="1" colspan="1">Yes</td><td rowspan="1" colspan="1">Yes</td><td rowspan="1" colspan="1">Yes</td></tr><tr><td rowspan="1" colspan="1">Hatchlings/ juveniles with white tail tip</td><td rowspan="1" colspan="1">/</td><td rowspan="1" colspan="1">/</td><td rowspan="1" colspan="1">/</td><td rowspan="1" colspan="1">/</td><td rowspan="1" colspan="1">/</td><td rowspan="1" colspan="1">/</td><td rowspan="1" colspan="1">/</td><td rowspan="1" colspan="1">/</td><td rowspan="1" colspan="1">/</td><td rowspan="1" colspan="1">/</td></tr><tr><td rowspan="1" colspan="1">Adult posterior caudal region white</td><td rowspan="1" colspan="1">/</td><td rowspan="1" colspan="1">No</td><td rowspan="1" colspan="1">/</td><td rowspan="1" colspan="1">/</td><td rowspan="1" colspan="1">/</td><td rowspan="1" colspan="1">No</td><td rowspan="1" colspan="1">/</td><td rowspan="1" colspan="1">No</td><td rowspan="1" colspan="1">/</td><td rowspan="1" colspan="1">/</td></tr><tr><td rowspan="1" colspan="1">White caudal bands in adults immaculate</td><td rowspan="1" colspan="1">/</td><td rowspan="1" colspan="1">No</td><td rowspan="1" colspan="1">/</td><td rowspan="1" colspan="1">/</td><td rowspan="1" colspan="1">/</td><td rowspan="1" colspan="1">No</td><td rowspan="1" colspan="1">/</td><td rowspan="1" colspan="1">No</td><td rowspan="1" colspan="1">/</td><td rowspan="1" colspan="1">No</td></tr></tbody></table></table-wrap><table-wrap id="T7" position="float" orientation="portrait"><label>Table 7.</label><caption><p>Descriptive meristic (left/right) and color pattern characters of the referred specimens of <italic><tp:taxon-name><tp:taxon-name-part taxon-name-part-type="genus" reg="Cyrtodactylus">Cyrtodactylus</tp:taxon-name-part><tp:taxon-name-part taxon-name-part-type="species" reg="stellatus">stellatus</tp:taxon-name-part></tp:taxon-name></italic> sp. nov. Key: <abbrev xmlns:xlink="http://www.w3.org/1999/xlink" xlink:title="referred specimen" id="ABBRID0E3MCK" xlink:type="simple">RF</abbrev> = referred specimen; <abbrev xmlns:xlink="http://www.w3.org/1999/xlink" xlink:title="immature male" id="ABBRID0EANCK" xlink:type="simple">IM-M</abbrev> = immature male; <abbrev xmlns:xlink="http://www.w3.org/1999/xlink" xlink:title="immature female" id="ABBRID0EENCK" xlink:type="simple">IM-F</abbrev> = immature female; J = juvenile; / = data unavailable or unapplicable. Morphological abbreviations are defined in Table <xref ref-type="table" rid="T2">2</xref>.</p></caption><table id="TID0EUJCK" rules="all"><tbody><tr><th rowspan="2" colspan="1"/><th rowspan="1" colspan="1"><abbrev xmlns:xlink="http://www.w3.org/1999/xlink" content-type="institution" xlink:title="Zoological Museum, Kasetsart University, Thailand" id="ABBRID0EYNCK" xlink:type="simple">ZMKU</abbrev> R 00901</th><th rowspan="1" colspan="1"><abbrev xmlns:xlink="http://www.w3.org/1999/xlink" content-type="institution" xlink:title="Zoological Museum, Kasetsart University, Thailand" id="ABBRID0EBOCK" xlink:type="simple">ZMKU</abbrev> R 00902</th><th rowspan="1" colspan="1"><abbrev xmlns:xlink="http://www.w3.org/1999/xlink" content-type="institution" xlink:title="Zoological Museum, Kasetsart University, Thailand" id="ABBRID0EKOCK" xlink:type="simple">ZMKU</abbrev> R 00904</th><th rowspan="1" colspan="1"><abbrev xmlns:xlink="http://www.w3.org/1999/xlink" content-type="institution" xlink:title="Zoological Museum, Kasetsart University, Thailand" id="ABBRID0ETOCK" xlink:type="simple">ZMKU</abbrev> R 00910</th><th rowspan="1" colspan="1"><abbrev xmlns:xlink="http://www.w3.org/1999/xlink" content-type="institution" xlink:title="Zoological Museum, Kasetsart University, Thailand" id="ABBRID0E3OCK" xlink:type="simple">ZMKU</abbrev> R 00911</th><th rowspan="1" colspan="1"><abbrev xmlns:xlink="http://www.w3.org/1999/xlink" content-type="institution" xlink:title="Zoological Museum, Kasetsart University, Thailand" id="ABBRID0EFPCK" xlink:type="simple">ZMKU</abbrev> R 00912</th><th rowspan="1" colspan="1"><abbrev xmlns:xlink="http://www.w3.org/1999/xlink" content-type="institution" xlink:title="Zoological Museum, Kasetsart University, Thailand" id="ABBRID0EOPCK" xlink:type="simple">ZMKU</abbrev> R 00914</th><th rowspan="1" colspan="1"><abbrev xmlns:xlink="http://www.w3.org/1999/xlink" content-type="institution" xlink:title="Zoological Museum, Kasetsart University, Thailand" id="ABBRID0EXPCK" xlink:type="simple">ZMKU</abbrev> R 00916</th><th rowspan="1" colspan="1"><abbrev xmlns:xlink="http://www.w3.org/1999/xlink" content-type="institution" xlink:title="Zoological Museum, Kasetsart University, Thailand" id="ABBRID0EAQCK" xlink:type="simple">ZMKU</abbrev> R 00917</th></tr><tr><th rowspan="1" colspan="1">
                      <abbrev xmlns:xlink="http://www.w3.org/1999/xlink" xlink:title="referred specimen" id="ABBRID0EKQCK" xlink:type="simple">RF</abbrev>
                    </th><th rowspan="1" colspan="1">
                      <abbrev xmlns:xlink="http://www.w3.org/1999/xlink" xlink:title="referred specimen" id="ABBRID0ESQCK" xlink:type="simple">RF</abbrev>
                    </th><th rowspan="1" colspan="1">
                      <abbrev xmlns:xlink="http://www.w3.org/1999/xlink" xlink:title="referred specimen" id="ABBRID0E1QCK" xlink:type="simple">RF</abbrev>
                    </th><th rowspan="1" colspan="1">
                      <abbrev xmlns:xlink="http://www.w3.org/1999/xlink" xlink:title="referred specimen" id="ABBRID0ECRCK" xlink:type="simple">RF</abbrev>
                    </th><th rowspan="1" colspan="1">
                      <abbrev xmlns:xlink="http://www.w3.org/1999/xlink" xlink:title="referred specimen" id="ABBRID0EKRCK" xlink:type="simple">RF</abbrev>
                    </th><th rowspan="1" colspan="1">
                      <abbrev xmlns:xlink="http://www.w3.org/1999/xlink" xlink:title="referred specimen" id="ABBRID0ESRCK" xlink:type="simple">RF</abbrev>
                    </th><th rowspan="1" colspan="1">
                      <abbrev xmlns:xlink="http://www.w3.org/1999/xlink" xlink:title="referred specimen" id="ABBRID0E1RCK" xlink:type="simple">RF</abbrev>
                    </th><th rowspan="1" colspan="1">
                      <abbrev xmlns:xlink="http://www.w3.org/1999/xlink" xlink:title="referred specimen" id="ABBRID0ECSCK" xlink:type="simple">RF</abbrev>
                    </th><th rowspan="1" colspan="1">
                      <abbrev xmlns:xlink="http://www.w3.org/1999/xlink" xlink:title="referred specimen" id="ABBRID0EKSCK" xlink:type="simple">RF</abbrev>
                    </th></tr><tr><td rowspan="1" colspan="1">Age</td><td rowspan="1" colspan="1">
                      <abbrev xmlns:xlink="http://www.w3.org/1999/xlink" xlink:title="immature male" id="ABBRID0EWSCK" xlink:type="simple">IM-M</abbrev>
                    </td><td rowspan="1" colspan="1">
                      <abbrev xmlns:xlink="http://www.w3.org/1999/xlink" xlink:title="immature female" id="ABBRID0E5SCK" xlink:type="simple">IM-F</abbrev>
                    </td><td rowspan="1" colspan="1">
                      <abbrev xmlns:xlink="http://www.w3.org/1999/xlink" xlink:title="immature male" id="ABBRID0EGTCK" xlink:type="simple">IM-M</abbrev>
                    </td><td rowspan="1" colspan="1">
                      <abbrev xmlns:xlink="http://www.w3.org/1999/xlink" xlink:title="immature male" id="ABBRID0EOTCK" xlink:type="simple">IM-M</abbrev>
                    </td><td rowspan="1" colspan="1">
                      <abbrev xmlns:xlink="http://www.w3.org/1999/xlink" xlink:title="immature male" id="ABBRID0EWTCK" xlink:type="simple">IM-M</abbrev>
                    </td><td rowspan="1" colspan="1">
                      <abbrev xmlns:xlink="http://www.w3.org/1999/xlink" xlink:title="immature female" id="ABBRID0E5TCK" xlink:type="simple">IM-F</abbrev>
                    </td><td rowspan="1" colspan="1">
                      <abbrev xmlns:xlink="http://www.w3.org/1999/xlink" xlink:title="immature female" id="ABBRID0EGUCK" xlink:type="simple">IM-F</abbrev>
                    </td><td rowspan="1" colspan="1">
                      <abbrev xmlns:xlink="http://www.w3.org/1999/xlink" xlink:title="immature male" id="ABBRID0EOUCK" xlink:type="simple">IM-M</abbrev>
                    </td><td rowspan="1" colspan="1">J</td></tr><tr><td rowspan="1" colspan="1">
                      <abbrev xmlns:xlink="http://www.w3.org/1999/xlink" xlink:title="Snout–vent length, taken from the tip of snout to the vent" id="ABBRID0E1UCK" xlink:type="simple">SVL</abbrev>
                    </td><td rowspan="1" colspan="1">77.4</td><td rowspan="1" colspan="1">68.4</td><td rowspan="1" colspan="1">72.5</td><td rowspan="1" colspan="1">82.5</td><td rowspan="1" colspan="1">81.8</td><td rowspan="1" colspan="1">73.8</td><td rowspan="1" colspan="1">81.9</td><td rowspan="1" colspan="1">79.9</td><td rowspan="1" colspan="1">43.1</td></tr><tr><td rowspan="1" colspan="1">
                      <abbrev xmlns:xlink="http://www.w3.org/1999/xlink" xlink:title="Supralabial scales, counted from the largest scale immediately posterior to the dorsal inflection of the posterior portion of the upper jaw to the rostral scale" id="ABBRID0E5VCK" xlink:type="simple">SL</abbrev>
                    </td><td rowspan="1" colspan="1">12/12</td><td rowspan="1" colspan="1">13/13</td><td rowspan="1" colspan="1">12/12</td><td rowspan="1" colspan="1">12/13</td><td rowspan="1" colspan="1">14/14</td><td rowspan="1" colspan="1">14/14</td><td rowspan="1" colspan="1">13/13</td><td rowspan="1" colspan="1">13/14</td><td rowspan="1" colspan="1">/</td></tr><tr><td rowspan="1" colspan="1">
                      <abbrev xmlns:xlink="http://www.w3.org/1999/xlink" xlink:title="Infralabial scales, counted from the largest scale immediately posterior to the dorsal inflection of the posterior portion of the upper jaw to the mental scale" id="ABBRID0ECXCK" xlink:type="simple">IL</abbrev>
                    </td><td rowspan="1" colspan="1">10/11</td><td rowspan="1" colspan="1">11/12</td><td rowspan="1" colspan="1">10/11</td><td rowspan="1" colspan="1">11/11</td><td rowspan="1" colspan="1">10/12</td><td rowspan="1" colspan="1">13/11</td><td rowspan="1" colspan="1">10/11</td><td rowspan="1" colspan="1">10/11</td><td rowspan="1" colspan="1">/</td></tr><tr><td rowspan="1" colspan="1">
                      <abbrev xmlns:xlink="http://www.w3.org/1999/xlink" xlink:title="The number of paravertebral tubercles between limb insertions, counted in a straight line immediately left or right of the vertebral column" id="ABBRID0EGYCK" xlink:type="simple">PVT</abbrev>
                    </td><td rowspan="1" colspan="1">38</td><td rowspan="1" colspan="1">38</td><td rowspan="1" colspan="1">32</td><td rowspan="1" colspan="1">41</td><td rowspan="1" colspan="1">41</td><td rowspan="1" colspan="1">41</td><td rowspan="1" colspan="1">42</td><td rowspan="1" colspan="1">40</td><td rowspan="1" colspan="1">/</td></tr><tr><td rowspan="1" colspan="1">
                      <abbrev xmlns:xlink="http://www.w3.org/1999/xlink" xlink:title="The number of longitudinal rows of body tubercles, counted transversely across the center of the dorsum from one ventrolateral fold to the other" id="ABBRID0EKZCK" xlink:type="simple">LRT</abbrev>
                    </td><td rowspan="1" colspan="1">20</td><td rowspan="1" colspan="1">21</td><td rowspan="1" colspan="1">19</td><td rowspan="1" colspan="1">22</td><td rowspan="1" colspan="1">19</td><td rowspan="1" colspan="1">19</td><td rowspan="1" colspan="1">22</td><td rowspan="1" colspan="1">23</td><td rowspan="1" colspan="1">/</td></tr><tr><td rowspan="1" colspan="1">
                      <abbrev xmlns:xlink="http://www.w3.org/1999/xlink" xlink:title="The number of longitudinal rows of ventral scales, counted transversely across the center of the abdomen from one ventrolateral fold to the other" id="ABBRID0EO1CK" xlink:type="simple">VS</abbrev>
                    </td><td rowspan="1" colspan="1">34</td><td rowspan="1" colspan="1">40</td><td rowspan="1" colspan="1">34</td><td rowspan="1" colspan="1">37</td><td rowspan="1" colspan="1">32</td><td rowspan="1" colspan="1">37</td><td rowspan="1" colspan="1">38</td><td rowspan="1" colspan="1">37</td><td rowspan="1" colspan="1">/</td></tr><tr><td rowspan="1" colspan="1">
                      <abbrev xmlns:xlink="http://www.w3.org/1999/xlink" xlink:title="The number of subdigital lamellae beneath the fourth toe, counted from the base of the first phalanx to the claw" id="ABBRID0ES2CK" xlink:type="simple">4TL</abbrev>
                    </td><td rowspan="1" colspan="1">22/21</td><td rowspan="1" colspan="1">22/22</td><td rowspan="1" colspan="1">21/20</td><td rowspan="1" colspan="1">21/21</td><td rowspan="1" colspan="1">20/21</td><td rowspan="1" colspan="1">23/23</td><td rowspan="1" colspan="1">22/21</td><td rowspan="1" colspan="1">21/22</td><td rowspan="1" colspan="1">/</td></tr><tr><td rowspan="1" colspan="1">FFP in adult males</td><td rowspan="1" colspan="1">/</td><td rowspan="1" colspan="1">/</td><td rowspan="1" colspan="1">/</td><td rowspan="1" colspan="1">/</td><td rowspan="1" colspan="1">/</td><td rowspan="1" colspan="1">/</td><td rowspan="1" colspan="1">/</td><td rowspan="1" colspan="1">/</td><td rowspan="1" colspan="1">/</td></tr><tr><td rowspan="1" colspan="1"><abbrev xmlns:xlink="http://www.w3.org/1999/xlink" xlink:title="The number of precloacal pores in female" id="ABBRID0EV4CK" xlink:type="simple">PP</abbrev> in adult females</td><td rowspan="1" colspan="1">/</td><td rowspan="1" colspan="1">/</td><td rowspan="1" colspan="1">/</td><td rowspan="1" colspan="1">/</td><td rowspan="1" colspan="1">/</td><td rowspan="1" colspan="1">/</td><td rowspan="1" colspan="1">/</td><td rowspan="1" colspan="1">/</td><td rowspan="1" colspan="1">/</td></tr><tr><td rowspan="1" colspan="1">
                      <abbrev xmlns:xlink="http://www.w3.org/1999/xlink" xlink:title="The number of dark body bands between limb insertions" id="ABBRID0EZ5CK" xlink:type="simple">BB</abbrev>
                    </td><td rowspan="1" colspan="1">4</td><td rowspan="1" colspan="1">4</td><td rowspan="1" colspan="1">4</td><td rowspan="1" colspan="1">4</td><td rowspan="1" colspan="1">4</td><td rowspan="1" colspan="1">4</td><td rowspan="1" colspan="1">4</td><td rowspan="1" colspan="1">4</td><td rowspan="1" colspan="1">4</td></tr><tr><td rowspan="1" colspan="1">
                      <abbrev xmlns:xlink="http://www.w3.org/1999/xlink" xlink:title="The number of dark caudal bands on the original tail" id="ABBRID0E46CK" xlink:type="simple">DCB</abbrev>
                    </td><td rowspan="1" colspan="1">11</td><td rowspan="1" colspan="1">12</td><td rowspan="1" colspan="1">/</td><td rowspan="1" colspan="1">11</td><td rowspan="1" colspan="1">/</td><td rowspan="1" colspan="1">10</td><td rowspan="1" colspan="1">/</td><td rowspan="1" colspan="1">11</td><td rowspan="1" colspan="1">/</td></tr><tr><td rowspan="1" colspan="1">Body band/ interspace ratio</td><td rowspan="1" colspan="1">1.35</td><td rowspan="1" colspan="1">1.36</td><td rowspan="1" colspan="1">1.40</td><td rowspan="1" colspan="1">1.09</td><td rowspan="1" colspan="1">0.99</td><td rowspan="1" colspan="1">1.44</td><td rowspan="1" colspan="1">1.22</td><td rowspan="1" colspan="1">1.39</td><td rowspan="1" colspan="1">/</td></tr><tr><td rowspan="1" colspan="1">Precloacal groove</td><td rowspan="1" colspan="1">/</td><td rowspan="1" colspan="1">/</td><td rowspan="1" colspan="1">/</td><td rowspan="1" colspan="1">/</td><td rowspan="1" colspan="1">/</td><td rowspan="1" colspan="1">/</td><td rowspan="1" colspan="1">/</td><td rowspan="1" colspan="1">/</td><td rowspan="1" colspan="1">/</td></tr><tr><td rowspan="1" colspan="1">Tuberculation</td><td rowspan="1" colspan="1">Weak</td><td rowspan="1" colspan="1">Weak</td><td rowspan="1" colspan="1">Weak</td><td rowspan="1" colspan="1">Weak</td><td rowspan="1" colspan="1">Weak</td><td rowspan="1" colspan="1">Weak</td><td rowspan="1" colspan="1">Weak</td><td rowspan="1" colspan="1">Weak</td><td rowspan="1" colspan="1">Weak</td></tr><tr><td rowspan="1" colspan="1">Tubercles on ventral surface of forelimb</td><td rowspan="1" colspan="1">No</td><td rowspan="1" colspan="1">No</td><td rowspan="1" colspan="1">No</td><td rowspan="1" colspan="1">No</td><td rowspan="1" colspan="1">No</td><td rowspan="1" colspan="1">No</td><td rowspan="1" colspan="1">No</td><td rowspan="1" colspan="1">No</td><td rowspan="1" colspan="1">No</td></tr><tr><td rowspan="1" colspan="1">Tubercles in gular region</td><td rowspan="1" colspan="1">No</td><td rowspan="1" colspan="1">No</td><td rowspan="1" colspan="1">No</td><td rowspan="1" colspan="1">No</td><td rowspan="1" colspan="1">No</td><td rowspan="1" colspan="1">No</td><td rowspan="1" colspan="1">No</td><td rowspan="1" colspan="1">No</td><td rowspan="1" colspan="1">No</td></tr><tr><td rowspan="1" colspan="1">Ventrolateral fold tuberculate</td><td rowspan="1" colspan="1">No</td><td rowspan="1" colspan="1">No</td><td rowspan="1" colspan="1">No</td><td rowspan="1" colspan="1">No</td><td rowspan="1" colspan="1">No</td><td rowspan="1" colspan="1">No</td><td rowspan="1" colspan="1">No</td><td rowspan="1" colspan="1">No</td><td rowspan="1" colspan="1">No</td></tr><tr><td rowspan="1" colspan="1">Dorsum bearing scattered pattern of white tubercles</td><td rowspan="1" colspan="1">Yes</td><td rowspan="1" colspan="1">Yes</td><td rowspan="1" colspan="1">Yes</td><td rowspan="1" colspan="1">Yes</td><td rowspan="1" colspan="1">Yes</td><td rowspan="1" colspan="1">Yes</td><td rowspan="1" colspan="1">Yes</td><td rowspan="1" colspan="1">Yes</td><td rowspan="1" colspan="1">No</td></tr><tr><td rowspan="1" colspan="1">Hatchlings/juveniles with white tail tip</td><td rowspan="1" colspan="1">No</td><td rowspan="1" colspan="1">No</td><td rowspan="1" colspan="1">No</td><td rowspan="1" colspan="1">No</td><td rowspan="1" colspan="1">No</td><td rowspan="1" colspan="1">No</td><td rowspan="1" colspan="1">No</td><td rowspan="1" colspan="1">No</td><td rowspan="1" colspan="1">Yes</td></tr><tr><td rowspan="1" colspan="1">Adult posterior caudal region white</td><td rowspan="1" colspan="1">/</td><td rowspan="1" colspan="1">/</td><td rowspan="1" colspan="1">/</td><td rowspan="1" colspan="1">/</td><td rowspan="1" colspan="1">/</td><td rowspan="1" colspan="1">/</td><td rowspan="1" colspan="1">/</td><td rowspan="1" colspan="1">/</td><td rowspan="1" colspan="1">/</td></tr><tr><td rowspan="1" colspan="1">White caudal bands in adults immaculate</td><td rowspan="1" colspan="1">/</td><td rowspan="1" colspan="1">/</td><td rowspan="1" colspan="1">/</td><td rowspan="1" colspan="1">/</td><td rowspan="1" colspan="1">/</td><td rowspan="1" colspan="1">/</td><td rowspan="1" colspan="1">/</td><td rowspan="1" colspan="1">/</td><td rowspan="1" colspan="1">/</td></tr></tbody></table></table-wrap><p>In life, the juvenile (<abbrev xmlns:xlink="http://www.w3.org/1999/xlink" content-type="institution" xlink:title="Zoological Museum, Kasetsart University, Thailand" id="ABBRID0EUKDK" xlink:type="simple">ZMKU</abbrev> R 00917; <abbrev xmlns:xlink="http://www.w3.org/1999/xlink" xlink:title="Snout–vent length, taken from the tip of snout to the vent" id="ABBRID0EZKDK" xlink:type="simple">SVL</abbrev> 43.1 mm) had a body pattern similar to the adults but with less prominent tuberculation, brownish yellow ground color of body, dark body bands are bordered by yellow lines, some bearing tubercles, the original tail has approximately 10 dark caudal bands, the posterior portion of tail is white, and light caudal bands are immaculate (Fig. <xref ref-type="fig" rid="F11">11C</xref>).</p><fig id="F11" position="float" orientation="portrait"><object-id xmlns:xlink="http://www.w3.org/1999/xlink" content-type="doi" xlink:type="simple">10.3897/zookeys.1070.73659.figure11</object-id><object-id xmlns:xlink="http://www.w3.org/1999/xlink" content-type="arpha" xlink:type="simple">DAAFED90-51BB-5CE6-81AC-75024EF3525A</object-id><label>Figure 11.</label><caption><p>Variation of <italic><tp:taxon-name><tp:taxon-name-part taxon-name-part-type="genus" reg="Cyrtodactylus">Cyrtodactylus</tp:taxon-name-part><tp:taxon-name-part taxon-name-part-type="species" reg="stellatus">stellatus</tp:taxon-name-part></tp:taxon-name></italic> sp. nov. <bold>A</bold> adult female <abbrev xmlns:xlink="http://www.w3.org/1999/xlink" content-type="institution" xlink:title="Zoological Museum, Kasetsart University, Thailand" id="ABBRID0EWLDK" xlink:type="simple">ZMKU</abbrev> R 00899 having 11 dark caudal bands on the original tail and white caudal bands infused with dark pigmentation <bold>B</bold> immature female <abbrev xmlns:xlink="http://www.w3.org/1999/xlink" content-type="institution" xlink:title="Zoological Museum, Kasetsart University, Thailand" id="ABBRID0E4LDK" xlink:type="simple">ZMKU</abbrev> R 00902 (field number AA 05272) having 12 dark caudal bands on the original tail with immaculate white caudal bands, and <bold>C</bold> juvenile <abbrev xmlns:xlink="http://www.w3.org/1999/xlink" content-type="institution" xlink:title="Zoological Museum, Kasetsart University, Thailand" id="ABBRID0EEMDK" xlink:type="simple">ZMKU</abbrev> R 00917 having light-yellow color on the body and bearing white tail tip.</p></caption><graphic xmlns:xlink="http://www.w3.org/1999/xlink" xlink:href="zookeys-1070-101-g011.jpg" position="float" orientation="portrait" xlink:type="simple" id="oo_610362.jpg"><uri content-type="original_file" xlink:type="simple">https://binary.pensoft.net/fig/610362</uri></graphic></fig></tp:treatment-sec><tp:treatment-sec sec-type="distribution" id="SECID0EOMDK"><title>Distribution.</title><p><italic><tp:taxon-name><tp:taxon-name-part taxon-name-part-type="genus" reg="Cyrtodactylus">Cyrtodactylus</tp:taxon-name-part><tp:taxon-name-part taxon-name-part-type="species" reg="stellatus">stellatus</tp:taxon-name-part></tp:taxon-name></italic> sp. nov. is currently known only from Tarutao Island, Satun Province, Thailand (Figs <xref ref-type="fig" rid="F1">1</xref>, <xref ref-type="fig" rid="F12">12A</xref>).</p><fig id="F12" position="float" orientation="portrait"><object-id xmlns:xlink="http://www.w3.org/1999/xlink" content-type="doi" xlink:type="simple">10.3897/zookeys.1070.73659.figure12</object-id><object-id xmlns:xlink="http://www.w3.org/1999/xlink" content-type="arpha" xlink:type="simple">608D5830-8980-56F7-AB78-CDC5A78EA9D3</object-id><label>Figure 12.</label><caption><p>Habitat of <italic><tp:taxon-name><tp:taxon-name-part taxon-name-part-type="genus" reg="Cyrtodactylus">Cyrtodactylus</tp:taxon-name-part><tp:taxon-name-part taxon-name-part-type="species" reg="stellatus">stellatus</tp:taxon-name-part></tp:taxon-name></italic> sp. nov. at the type locality, Tarutao Island, Satun Province, Thailand. <bold>A</bold> Pha Toe Boo karst formation <bold>B</bold> karst microhabitat structure and <bold>C</bold> vegetation (vine) used by a juvenile in karst habitat.</p></caption><graphic xmlns:xlink="http://www.w3.org/1999/xlink" xlink:href="zookeys-1070-101-g012.jpg" position="float" orientation="portrait" xlink:type="simple" id="oo_610363.jpg"><uri content-type="original_file" xlink:type="simple">https://binary.pensoft.net/fig/610363</uri></graphic></fig></tp:treatment-sec><tp:treatment-sec sec-type="natural history" id="SECID0EFODK"><title>Natural history.</title><p>All specimens of <italic><tp:taxon-name><tp:taxon-name-part taxon-name-part-type="genus" reg="Cyrtodactylus">C.</tp:taxon-name-part><tp:taxon-name-part taxon-name-part-type="species" reg="stellatus">stellatus</tp:taxon-name-part></tp:taxon-name></italic> sp. nov. were collected from a karst forest at night (1950–2100 h) with temperatures between 27.1–32.2 °C and relative humidity between 71.4–93.0%. The specimens were found on karst walls, within karst crevices and on nearby karst boulders. Some specimens occurred on tree trunks or vines near the karst formations (Fig. <xref ref-type="fig" rid="F12">12</xref>). The holotype was found on a karst wall approximately 1 m above the ground within karst forest. Eight specimens (<abbrev xmlns:xlink="http://www.w3.org/1999/xlink" content-type="institution" xlink:title="Zoological Museum, Kasetsart University, Thailand" id="ABBRID0E1ODK" xlink:type="simple">ZMKU</abbrev> R 00900, <abbrev xmlns:xlink="http://www.w3.org/1999/xlink" content-type="institution" xlink:title="Zoological Museum, Kasetsart University, Thailand" id="ABBRID0E6ODK" xlink:type="simple">ZMKU</abbrev> R 00906, <abbrev xmlns:xlink="http://www.w3.org/1999/xlink" content-type="institution" xlink:title="Zoological Museum, Kasetsart University, Thailand" id="ABBRID0EEPDK" xlink:type="simple">ZMKU</abbrev> R 00908, <abbrev xmlns:xlink="http://www.w3.org/1999/xlink" content-type="institution" xlink:title="Zoological Museum, Kasetsart University, Thailand" id="ABBRID0EJPDK" xlink:type="simple">ZMKU</abbrev> R 00911–00912, <abbrev xmlns:xlink="http://www.w3.org/1999/xlink" content-type="institution" xlink:title="Zoological Museum, Kasetsart University, Thailand" id="ABBRID0EOPDK" xlink:type="simple">ZMKU</abbrev> R 00913, and <abbrev xmlns:xlink="http://www.w3.org/1999/xlink" content-type="institution" xlink:title="Zoological Museum, Kasetsart University, Thailand" id="ABBRID0ETPDK" xlink:type="simple">ZMKU</abbrev> R 00915–00916) were found on karst walls from 0.5–3.0 m above the ground. <abbrev xmlns:xlink="http://www.w3.org/1999/xlink" content-type="institution" xlink:title="Zoological Museum, Kasetsart University, Thailand" id="ABBRID0EYPDK" xlink:type="simple">ZMKU</abbrev> R 00907, <abbrev xmlns:xlink="http://www.w3.org/1999/xlink" content-type="institution" xlink:title="Zoological Museum, Kasetsart University, Thailand" id="ABBRID0E4PDK" xlink:type="simple">ZMKU</abbrev> R 00910, and <abbrev xmlns:xlink="http://www.w3.org/1999/xlink" content-type="institution" xlink:title="Zoological Museum, Kasetsart University, Thailand" id="ABBRID0ECQDK" xlink:type="simple">ZMKU</abbrev> R 00914 were found in karst crevices. Three specimens (<abbrev xmlns:xlink="http://www.w3.org/1999/xlink" content-type="institution" xlink:title="Zoological Museum, Kasetsart University, Thailand" id="ABBRID0EHQDK" xlink:type="simple">ZMKU</abbrev> R 00901, <abbrev xmlns:xlink="http://www.w3.org/1999/xlink" content-type="institution" xlink:title="Zoological Museum, Kasetsart University, Thailand" id="ABBRID0EMQDK" xlink:type="simple">ZMKU</abbrev> R 00903, and <abbrev xmlns:xlink="http://www.w3.org/1999/xlink" content-type="institution" xlink:title="Zoological Museum, Kasetsart University, Thailand" id="ABBRID0ERQDK" xlink:type="simple">ZMKU</abbrev> R 00909) were found on karst boulders. Four specimens (<abbrev xmlns:xlink="http://www.w3.org/1999/xlink" content-type="institution" xlink:title="Zoological Museum, Kasetsart University, Thailand" id="ABBRID0EWQDK" xlink:type="simple">ZMKU</abbrev> R 00899, <abbrev xmlns:xlink="http://www.w3.org/1999/xlink" content-type="institution" xlink:title="Zoological Museum, Kasetsart University, Thailand" id="ABBRID0E2QDK" xlink:type="simple">ZMKU</abbrev> R 00902, <abbrev xmlns:xlink="http://www.w3.org/1999/xlink" content-type="institution" xlink:title="Zoological Museum, Kasetsart University, Thailand" id="ABBRID0EARDK" xlink:type="simple">ZMKU</abbrev> R 00904, and <abbrev xmlns:xlink="http://www.w3.org/1999/xlink" content-type="institution" xlink:title="Zoological Museum, Kasetsart University, Thailand" id="ABBRID0EFRDK" xlink:type="simple">ZMKU</abbrev> R 00917) were perched on vegetation near karst walls or karst boulders.</p><p>Two gravid females (<abbrev xmlns:xlink="http://www.w3.org/1999/xlink" content-type="institution" xlink:title="Zoological Museum, Kasetsart University, Thailand" id="ABBRID0EMRDK" xlink:type="simple">ZMKU</abbrev> R 00899–00900) were collected in November 2017 and contained two eggs (externally visible). The juvenile was found on a vine in May 2019. <italic><tp:taxon-name><tp:taxon-name-part taxon-name-part-type="genus" reg="Cyrtodactylus">Cyrtodactylus</tp:taxon-name-part><tp:taxon-name-part taxon-name-part-type="species" reg="stellatus">stellatus</tp:taxon-name-part></tp:taxon-name></italic> sp. nov. appears to be nocturnal and sympatric with two other gekkonids, <italic><tp:taxon-name><tp:taxon-name-part taxon-name-part-type="genus" reg="Gehyra">Gehyra</tp:taxon-name-part><tp:taxon-name-part taxon-name-part-type="species" reg="mutilata">mutilata</tp:taxon-name-part></tp:taxon-name></italic> Wiegmann, 1834 and the diurnal species <italic><tp:taxon-name><tp:taxon-name-part taxon-name-part-type="genus" reg="Cnemaspis">Cnemaspis</tp:taxon-name-part><tp:taxon-name-part taxon-name-part-type="species" reg="tarutaoensis">tarutaoensis</tp:taxon-name-part></tp:taxon-name></italic><xref ref-type="bibr" rid="B1">Ampai et al., 2019</xref>.</p></tp:treatment-sec><tp:treatment-sec sec-type="etymology" id="SECID0EWSDK"><title>Etymology.</title><p>The specific epithet <italic><tp:taxon-name><tp:taxon-name-part taxon-name-part-type="genus" reg="Cyrtodactylus"/><tp:taxon-name-part taxon-name-part-type="species" reg="stellatus">stellatus</tp:taxon-name-part></tp:taxon-name></italic> is Latin word, meaning starry or starred, and refers to scattered pattern of light-colored tubercles on dorsum and limbs. The name corresponds with the sister taxon <italic><tp:taxon-name><tp:taxon-name-part taxon-name-part-type="genus" reg="Cyrtodactylus">C.</tp:taxon-name-part><tp:taxon-name-part taxon-name-part-type="species" reg="astrum">astrum</tp:taxon-name-part></tp:taxon-name></italic> that shared similar diagnostic character (scattered light-colored tubercles pattern on dorsum).</p></tp:treatment-sec><tp:treatment-sec sec-type="comparisons" id="SECID0ERTDK"><title>Comparison.</title><p><italic><tp:taxon-name><tp:taxon-name-part taxon-name-part-type="genus" reg="Cyrtodactylus">Cyrtodactylus</tp:taxon-name-part><tp:taxon-name-part taxon-name-part-type="species" reg="stellatus">stellatus</tp:taxon-name-part></tp:taxon-name></italic> sp. nov. can be distinguished from other species in the <italic><tp:taxon-name><tp:taxon-name-part taxon-name-part-type="genus" reg="Cyrtodactylus">C.</tp:taxon-name-part><tp:taxon-name-part taxon-name-part-type="species" reg="pulchellus">pulchellus</tp:taxon-name-part></tp:taxon-name></italic> group by having a combination of weak tuberculation on the body; no tubercles on ventral surface of forelimbs, gular region, or in ventrolateral body folds; 19–23 longitudinal tubercle rows; 32–40 ventral scales; 20–23 subdigital lamellae on the fourth toe; 24–29 femorprecloacal pores in males; deep precloacal groove in males; 11–15 precloacal pores in females; scattered pattern of white, cream or light-yellow tubercles on dorsum; 10–12 dark caudal bands on original tail; white caudal bands on original tail infused with dark pigmentation in adults; and juveniles with white tail tip. Additional comparisons between <italic><tp:taxon-name><tp:taxon-name-part taxon-name-part-type="genus" reg="Cyrtodactylus">C.</tp:taxon-name-part><tp:taxon-name-part taxon-name-part-type="species" reg="stellatus">stellatus</tp:taxon-name-part></tp:taxon-name></italic> sp. nov. and other species in the <italic><tp:taxon-name><tp:taxon-name-part taxon-name-part-type="genus" reg="Cyrtodactylus">C.</tp:taxon-name-part><tp:taxon-name-part taxon-name-part-type="species" reg="pulchellus">pulchellus</tp:taxon-name-part></tp:taxon-name></italic> group are in Table <xref ref-type="table" rid="T8">8</xref>.</p><table-wrap id="T8" position="float" orientation="portrait"><label>Table 8.</label><caption><p>Diagnostic characters of <italic><tp:taxon-name><tp:taxon-name-part taxon-name-part-type="genus" reg="Cyrtodactylus">Cyrtodactylus</tp:taxon-name-part><tp:taxon-name-part taxon-name-part-type="species" reg="stellatus">stellatus</tp:taxon-name-part></tp:taxon-name></italic> sp. nov. and its related species within the <italic><tp:taxon-name><tp:taxon-name-part taxon-name-part-type="genus" reg="Cyrtodactylus">C.</tp:taxon-name-part><tp:taxon-name-part taxon-name-part-type="species" reg="pulchellus">pulchellus</tp:taxon-name-part></tp:taxon-name></italic> group. W = weak; P = prominent; / = data unavailable. Some information was collected from the following literature (<xref ref-type="bibr" rid="B13">Grismer et al. 2012</xref>, <xref ref-type="bibr" rid="B11">2014</xref>, <xref ref-type="bibr" rid="B14">2016</xref>; <xref ref-type="bibr" rid="B36">Quah et al. 2019</xref>, <xref ref-type="bibr" rid="B54">Wood et al. 2020</xref>, and <xref ref-type="bibr" rid="B44">Termprayoon et al. 2021</xref>).</p></caption><table id="TID0EUMDK" rules="all"><tbody><tr><th rowspan="2" colspan="1"/><th rowspan="1" colspan="5">Clade A</th><th rowspan="1" colspan="12">Clade B</th></tr><tr><th rowspan="1" colspan="1"><italic><tp:taxon-name><tp:taxon-name-part taxon-name-part-type="genus" reg="Cyrtodactylus"/><tp:taxon-name-part taxon-name-part-type="species" reg="stellatus">stellatus</tp:taxon-name-part></tp:taxon-name></italic> sp. nov.</th><th rowspan="1" colspan="1">
                      <italic><tp:taxon-name><tp:taxon-name-part taxon-name-part-type="genus" reg="Cyrtodactylus"/><tp:taxon-name-part taxon-name-part-type="species" reg="astrum">astrum</tp:taxon-name-part></tp:taxon-name></italic>
                    </th><th rowspan="1" colspan="1">
                      <italic><tp:taxon-name><tp:taxon-name-part taxon-name-part-type="genus" reg="Cyrtodactylus"/><tp:taxon-name-part taxon-name-part-type="species" reg="dayangbuntingensis">dayangbuntingensis</tp:taxon-name-part></tp:taxon-name></italic>
                    </th><th rowspan="1" colspan="1">
                      <italic><tp:taxon-name><tp:taxon-name-part taxon-name-part-type="genus" reg="Cyrtodactylus"/><tp:taxon-name-part taxon-name-part-type="species" reg="langkawiensis">langkawiensis</tp:taxon-name-part></tp:taxon-name></italic>
                    </th><th rowspan="1" colspan="1">
                      <italic><tp:taxon-name><tp:taxon-name-part taxon-name-part-type="genus" reg="Cyrtodactylus"/><tp:taxon-name-part taxon-name-part-type="species" reg="lekaguli">lekaguli</tp:taxon-name-part></tp:taxon-name></italic>
                    </th><th rowspan="1" colspan="1">
                      <italic><tp:taxon-name><tp:taxon-name-part taxon-name-part-type="genus" reg="Cyrtodactylus"/><tp:taxon-name-part taxon-name-part-type="species" reg="australotitiwangsaensis">australotitiwangsaensis</tp:taxon-name-part></tp:taxon-name></italic>
                    </th><th rowspan="1" colspan="1">
                      <italic><tp:taxon-name><tp:taxon-name-part taxon-name-part-type="genus" reg="Cyrtodactylus"/><tp:taxon-name-part taxon-name-part-type="species" reg="bintangrendah">bintangrendah</tp:taxon-name-part></tp:taxon-name></italic>
                    </th><th rowspan="1" colspan="1">
                      <italic><tp:taxon-name><tp:taxon-name-part taxon-name-part-type="genus" reg="Cyrtodactylus"/><tp:taxon-name-part taxon-name-part-type="species" reg="bintangtinggi">bintangtinggi</tp:taxon-name-part></tp:taxon-name></italic>
                    </th><th rowspan="1" colspan="1">
                      <italic><tp:taxon-name><tp:taxon-name-part taxon-name-part-type="genus" reg="Cyrtodactylus"/><tp:taxon-name-part taxon-name-part-type="species" reg="evanquahi">evanquahi</tp:taxon-name-part></tp:taxon-name></italic>
                    </th><th rowspan="1" colspan="1">
                      <italic><tp:taxon-name><tp:taxon-name-part taxon-name-part-type="genus" reg="Cyrtodactylus"/><tp:taxon-name-part taxon-name-part-type="species" reg="hidupselamanya">hidupselamanya</tp:taxon-name-part></tp:taxon-name></italic>
                    </th><th rowspan="1" colspan="1">
                      <italic><tp:taxon-name><tp:taxon-name-part taxon-name-part-type="genus" reg="Cyrtodactylus"/><tp:taxon-name-part taxon-name-part-type="species" reg="jelawangensis">jelawangensis</tp:taxon-name-part></tp:taxon-name></italic>
                    </th><th rowspan="1" colspan="1">
                      <italic><tp:taxon-name><tp:taxon-name-part taxon-name-part-type="genus" reg="Cyrtodactylus"/><tp:taxon-name-part taxon-name-part-type="species" reg="lenggongensis">lenggongensis</tp:taxon-name-part></tp:taxon-name></italic>
                    </th><th rowspan="1" colspan="1">
                      <italic><tp:taxon-name><tp:taxon-name-part taxon-name-part-type="genus" reg="Cyrtodactylus"/><tp:taxon-name-part taxon-name-part-type="species" reg="macrotuberculatus">macrotuberculatus</tp:taxon-name-part></tp:taxon-name></italic>
                    </th><th rowspan="1" colspan="1">
                      <italic><tp:taxon-name><tp:taxon-name-part taxon-name-part-type="genus" reg="Cyrtodactylus"/><tp:taxon-name-part taxon-name-part-type="species" reg="pulchellus">pulchellus</tp:taxon-name-part></tp:taxon-name></italic>
                    </th><th rowspan="1" colspan="1">
                      <italic><tp:taxon-name><tp:taxon-name-part taxon-name-part-type="genus" reg="Cyrtodactylus"/><tp:taxon-name-part taxon-name-part-type="species" reg="sharkari">sharkari</tp:taxon-name-part></tp:taxon-name></italic>
                    </th><th rowspan="1" colspan="1">
                      <italic><tp:taxon-name><tp:taxon-name-part taxon-name-part-type="genus" reg="Cyrtodactylus"/><tp:taxon-name-part taxon-name-part-type="species" reg="timur">timur</tp:taxon-name-part></tp:taxon-name></italic>
                    </th><th rowspan="1" colspan="1">
                      <italic><tp:taxon-name><tp:taxon-name-part taxon-name-part-type="genus" reg="Cyrtodactylus"/><tp:taxon-name-part taxon-name-part-type="species" reg="trilatofasciatus">trilatofasciatus</tp:taxon-name-part></tp:taxon-name></italic>
                    </th></tr><tr><td rowspan="1" colspan="1">Sample size</td><td rowspan="1" colspan="1">10</td><td rowspan="1" colspan="1">13</td><td rowspan="1" colspan="1">3</td><td rowspan="1" colspan="1">10</td><td rowspan="1" colspan="1">16</td><td rowspan="1" colspan="1">12</td><td rowspan="1" colspan="1">6</td><td rowspan="1" colspan="1">14</td><td rowspan="1" colspan="1">3</td><td rowspan="1" colspan="1">14</td><td rowspan="1" colspan="1">4</td><td rowspan="1" colspan="1">4</td><td rowspan="1" colspan="1">39</td><td rowspan="1" colspan="1">13</td><td rowspan="1" colspan="1">1</td><td rowspan="1" colspan="1">5</td><td rowspan="1" colspan="1">6</td></tr><tr><td rowspan="1" colspan="1">Maximum <abbrev xmlns:xlink="http://www.w3.org/1999/xlink" xlink:title="Snout–vent length, taken from the tip of snout to the vent" id="ABBRID0EXAEK" xlink:type="simple">SVL</abbrev></td><td rowspan="1" colspan="1">96.1</td><td rowspan="1" colspan="1">108.3</td><td rowspan="1" colspan="1">99.0</td><td rowspan="1" colspan="1">99.8</td><td rowspan="1" colspan="1">108.3</td><td rowspan="1" colspan="1">120.1</td><td rowspan="1" colspan="1">114.4</td><td rowspan="1" colspan="1">111.1</td><td rowspan="1" colspan="1">96.0</td><td rowspan="1" colspan="1">102.7</td><td rowspan="1" colspan="1">119.8</td><td rowspan="1" colspan="1">103.1</td><td rowspan="1" colspan="1">117.9</td><td rowspan="1" colspan="1">114.1</td><td rowspan="1" colspan="1">100.1</td><td rowspan="1" colspan="1">120.5</td><td rowspan="1" colspan="1">122.2</td></tr><tr><td rowspan="1" colspan="1">
                      <abbrev xmlns:xlink="http://www.w3.org/1999/xlink" xlink:title="Supralabial scales, counted from the largest scale immediately posterior to the dorsal inflection of the posterior portion of the upper jaw to the rostral scale" id="ABBRID0ESCEK" xlink:type="simple">SL</abbrev>
                    </td><td rowspan="1" colspan="1">12–15</td><td rowspan="1" colspan="1">10–12</td><td rowspan="1" colspan="1">12–14</td><td rowspan="1" colspan="1">9–12</td><td rowspan="1" colspan="1">10–12</td><td rowspan="1" colspan="1">9–12</td><td rowspan="1" colspan="1">8–12</td><td rowspan="1" colspan="1">9–13</td><td rowspan="1" colspan="1">9 or 10</td><td rowspan="1" colspan="1">9–11</td><td rowspan="1" colspan="1">10–12</td><td rowspan="1" colspan="1">10 or 11</td><td rowspan="1" colspan="1">9–12</td><td rowspan="1" colspan="1">11</td><td rowspan="1" colspan="1">10–12</td><td rowspan="1" colspan="1">9–12</td><td rowspan="1" colspan="1">9–13</td></tr><tr><td rowspan="1" colspan="1">
                      <abbrev xmlns:xlink="http://www.w3.org/1999/xlink" xlink:title="Infralabial scales, counted from the largest scale immediately posterior to the dorsal inflection of the posterior portion of the upper jaw to the mental scale" id="ABBRID0EOEEK" xlink:type="simple">IL</abbrev>
                    </td><td rowspan="1" colspan="1">10–13</td><td rowspan="1" colspan="1">9–12</td><td rowspan="1" colspan="1">10–11</td><td rowspan="1" colspan="1">8–10</td><td rowspan="1" colspan="1">9–11</td><td rowspan="1" colspan="1">9–13</td><td rowspan="1" colspan="1">8 or 10</td><td rowspan="1" colspan="1">8–11</td><td rowspan="1" colspan="1">9 or 10</td><td rowspan="1" colspan="1">8–10</td><td rowspan="1" colspan="1">8–10</td><td rowspan="1" colspan="1">8–10</td><td rowspan="1" colspan="1">9–11</td><td rowspan="1" colspan="1">10</td><td rowspan="1" colspan="1">8–11</td><td rowspan="1" colspan="1">8–11</td><td rowspan="1" colspan="1">7–11</td></tr><tr><td rowspan="1" colspan="1">
                      <abbrev xmlns:xlink="http://www.w3.org/1999/xlink" xlink:title="The number of paravertebral tubercles between limb insertions, counted in a straight line immediately left or right of the vertebral column" id="ABBRID0EKGEK" xlink:type="simple">PVT</abbrev>
                    </td><td rowspan="1" colspan="1">32–47</td><td rowspan="1" colspan="1">40–57</td><td rowspan="1" colspan="1">35–36</td><td rowspan="1" colspan="1">34–44</td><td rowspan="1" colspan="1">30–50</td><td rowspan="1" colspan="1">37–45</td><td rowspan="1" colspan="1">36–44</td><td rowspan="1" colspan="1">31–42</td><td rowspan="1" colspan="1">31–34</td><td rowspan="1" colspan="1">33–43</td><td rowspan="1" colspan="1">38–43</td><td rowspan="1" colspan="1">36–41</td><td rowspan="1" colspan="1">36–42</td><td rowspan="1" colspan="1">31</td><td rowspan="1" colspan="1">34–38</td><td rowspan="1" colspan="1">39–48</td><td rowspan="1" colspan="1">34–49</td></tr><tr><td rowspan="1" colspan="1">
                      <abbrev xmlns:xlink="http://www.w3.org/1999/xlink" xlink:title="The number of longitudinal rows of body tubercles, counted transversely across the center of the dorsum from one ventrolateral fold to the other" id="ABBRID0EGIEK" xlink:type="simple">LRT</abbrev>
                    </td><td rowspan="1" colspan="1">19–23</td><td rowspan="1" colspan="1">20–29</td><td rowspan="1" colspan="1">20–22</td><td rowspan="1" colspan="1">21–25</td><td rowspan="1" colspan="1">20–25</td><td rowspan="1" colspan="1">22–30</td><td rowspan="1" colspan="1">22–25</td><td rowspan="1" colspan="1">21–26</td><td rowspan="1" colspan="1">18–23</td><td rowspan="1" colspan="1">19–24</td><td rowspan="1" colspan="1">23–25</td><td rowspan="1" colspan="1">22–25</td><td rowspan="1" colspan="1">19–27</td><td rowspan="1" colspan="1">22–26</td><td rowspan="1" colspan="1">24</td><td rowspan="1" colspan="1">21–24</td><td rowspan="1" colspan="1">23–27</td></tr><tr><td rowspan="1" colspan="1">
                      <abbrev xmlns:xlink="http://www.w3.org/1999/xlink" xlink:title="The number of longitudinal rows of ventral scales, counted transversely across the center of the abdomen from one ventrolateral fold to the other" id="ABBRID0ECKEK" xlink:type="simple">VS</abbrev>
                    </td><td rowspan="1" colspan="1">32–40</td><td rowspan="1" colspan="1">31–46</td><td rowspan="1" colspan="1">36–39</td><td rowspan="1" colspan="1">38–43</td><td rowspan="1" colspan="1">30–43</td><td rowspan="1" colspan="1">32–40</td><td rowspan="1" colspan="1">31–39</td><td rowspan="1" colspan="1">36–40</td><td rowspan="1" colspan="1">29–33</td><td rowspan="1" colspan="1">26–33</td><td rowspan="1" colspan="1">31–36</td><td rowspan="1" colspan="1">32 or 33</td><td rowspan="1" colspan="1">17–28</td><td rowspan="1" colspan="1">29–34</td><td rowspan="1" colspan="1">41</td><td rowspan="1" colspan="1">31–40</td><td rowspan="1" colspan="1">33–36</td></tr><tr><td rowspan="1" colspan="1">
                      <abbrev xmlns:xlink="http://www.w3.org/1999/xlink" xlink:title="The number of subdigital lamellae beneath the fourth toe, counted from the base of the first phalanx to the claw" id="ABBRID0E5LEK" xlink:type="simple">4TL</abbrev>
                    </td><td rowspan="1" colspan="1">20–23</td><td rowspan="1" colspan="1">20–24</td><td rowspan="1" colspan="1">21–23</td><td rowspan="1" colspan="1">19–21</td><td rowspan="1" colspan="1">20–25</td><td rowspan="1" colspan="1">21–25</td><td rowspan="1" colspan="1">21–24</td><td rowspan="1" colspan="1">21–24</td><td rowspan="1" colspan="1">22–23</td><td rowspan="1" colspan="1">19–24</td><td rowspan="1" colspan="1">21–24</td><td rowspan="1" colspan="1">20–23</td><td rowspan="1" colspan="1">19–23</td><td rowspan="1" colspan="1">21–26</td><td rowspan="1" colspan="1">24</td><td rowspan="1" colspan="1">21–25</td><td rowspan="1" colspan="1">22–27</td></tr><tr><td rowspan="1" colspan="1"><abbrev xmlns:xlink="http://www.w3.org/1999/xlink" xlink:title="The total number of precloacal and femoral pores in male" id="ABBRID0E1NEK" xlink:type="simple">FPP</abbrev> in adult males</td><td rowspan="1" colspan="1">24–29</td><td rowspan="1" colspan="1">28–38</td><td rowspan="1" colspan="1">26–29</td><td rowspan="1" colspan="1">30</td><td rowspan="1" colspan="1">30–40</td><td rowspan="1" colspan="1">39–45</td><td rowspan="1" colspan="1">41–46</td><td rowspan="1" colspan="1">37–41</td><td rowspan="1" colspan="1">32–36</td><td rowspan="1" colspan="1">17–22</td><td rowspan="1" colspan="1">36</td><td rowspan="1" colspan="1">39–41</td><td rowspan="1" colspan="1">28–42</td><td rowspan="1" colspan="1">33–39</td><td rowspan="1" colspan="1">46</td><td rowspan="1" colspan="1">21 or 22</td><td rowspan="1" colspan="1">41–46</td></tr><tr><td rowspan="1" colspan="1"><abbrev xmlns:xlink="http://www.w3.org/1999/xlink" xlink:title="The number of precloacal pores in female" id="ABBRID0EWPEK" xlink:type="simple">PP</abbrev> in adult females</td><td rowspan="1" colspan="1">11–15</td><td rowspan="1" colspan="1">Absent</td><td rowspan="1" colspan="1">Absent</td><td rowspan="1" colspan="1">Absent</td><td rowspan="1" colspan="1">Absent</td><td rowspan="1" colspan="1">Absent</td><td rowspan="1" colspan="1">Absent</td><td rowspan="1" colspan="1">Absent</td><td rowspan="1" colspan="1">Absent</td><td rowspan="1" colspan="1">Absent</td><td rowspan="1" colspan="1">Absent</td><td rowspan="1" colspan="1">Absent</td><td rowspan="1" colspan="1">Absent</td><td rowspan="1" colspan="1">Absent</td><td rowspan="1" colspan="1">Absent</td><td rowspan="1" colspan="1">Absent</td><td rowspan="1" colspan="1">Absent</td></tr><tr><td rowspan="1" colspan="1">No. of body bands</td><td rowspan="1" colspan="1">4</td><td rowspan="1" colspan="1">4</td><td rowspan="1" colspan="1">4</td><td rowspan="1" colspan="1">4 or 5</td><td rowspan="1" colspan="1">4 or 5</td><td rowspan="1" colspan="1">3(1) or 4</td><td rowspan="1" colspan="1">4</td><td rowspan="1" colspan="1">3(1) or 4</td><td rowspan="1" colspan="1">6 or 7</td><td rowspan="1" colspan="1">4</td><td rowspan="1" colspan="1">4</td><td rowspan="1" colspan="1">4 or 5</td><td rowspan="1" colspan="1">3–4</td><td rowspan="1" colspan="1">4</td><td rowspan="1" colspan="1">4</td><td rowspan="1" colspan="1">4</td><td rowspan="1" colspan="1">3</td></tr><tr><td rowspan="1" colspan="1">Body band/ interspace ratio</td><td rowspan="1" colspan="1">0.92–1.68</td><td rowspan="1" colspan="1">0.98–2.07</td><td rowspan="1" colspan="1">0.75</td><td rowspan="1" colspan="1">0.75–1.00</td><td rowspan="1" colspan="1">0.86–2.00</td><td rowspan="1" colspan="1">1.00–2.00</td><td rowspan="1" colspan="1">1.00–1.25</td><td rowspan="1" colspan="1">1.00–1.25</td><td rowspan="1" colspan="1">0.82–1.10</td><td rowspan="1" colspan="1">1.00–1.25</td><td rowspan="1" colspan="1">1.00–1.50</td><td rowspan="1" colspan="1">0.50–1.25</td><td rowspan="1" colspan="1">0.95–1.74</td><td rowspan="1" colspan="1">0.75–1.25</td><td rowspan="1" colspan="1">1.75</td><td rowspan="1" colspan="1">1.00–1.25</td><td rowspan="1" colspan="1">2.00–2.75</td></tr><tr><td rowspan="1" colspan="1">
                      <abbrev xmlns:xlink="http://www.w3.org/1999/xlink" xlink:title="The number of dark caudal bands on the original tail" id="ABBRID0EAVEK" xlink:type="simple">DCB</abbrev>
                    </td><td rowspan="1" colspan="1">10–12</td><td rowspan="1" colspan="1">13 or 14</td><td rowspan="1" colspan="1">&gt;7</td><td rowspan="1" colspan="1">11–16</td><td rowspan="1" colspan="1">12–14</td><td rowspan="1" colspan="1">7–8</td><td rowspan="1" colspan="1">8 or 9</td><td rowspan="1" colspan="1">8–10</td><td rowspan="1" colspan="1">9–11</td><td rowspan="1" colspan="1">8–10</td><td rowspan="1" colspan="1">10</td><td rowspan="1" colspan="1">14</td><td rowspan="1" colspan="1">7–10</td><td rowspan="1" colspan="1">8–10</td><td rowspan="1" colspan="1">7</td><td rowspan="1" colspan="1">8–10</td><td rowspan="1" colspan="1">6–7</td></tr><tr><td rowspan="1" colspan="1">Precloacal groove in males</td><td rowspan="1" colspan="1">Deep</td><td rowspan="1" colspan="1">Deep</td><td rowspan="1" colspan="1">Deep</td><td rowspan="1" colspan="1">Deep</td><td rowspan="1" colspan="1">Deep</td><td rowspan="1" colspan="1">Deep</td><td rowspan="1" colspan="1">Deep</td><td rowspan="1" colspan="1">Deep</td><td rowspan="1" colspan="1">Shallow</td><td rowspan="1" colspan="1">Deep</td><td rowspan="1" colspan="1">Deep</td><td rowspan="1" colspan="1">Deep</td><td rowspan="1" colspan="1">Deep</td><td rowspan="1" colspan="1">Deep</td><td rowspan="1" colspan="1">Shallow</td><td rowspan="1" colspan="1">Deep</td><td rowspan="1" colspan="1">Deep</td></tr><tr><td rowspan="1" colspan="1">Femoroprecloacal pores continuous</td><td rowspan="1" colspan="1">Both</td><td rowspan="1" colspan="1">Yes</td><td rowspan="1" colspan="1">Yes</td><td rowspan="1" colspan="1">Yes</td><td rowspan="1" colspan="1">Yes</td><td rowspan="1" colspan="1">Yes</td><td rowspan="1" colspan="1">Yes</td><td rowspan="1" colspan="1">Yes</td><td rowspan="1" colspan="1">Yes</td><td rowspan="1" colspan="1">Yes</td><td rowspan="1" colspan="1">Yes</td><td rowspan="1" colspan="1">Yes</td><td rowspan="1" colspan="1">Yes</td><td rowspan="1" colspan="1">Yes</td><td rowspan="1" colspan="1">Yes</td><td rowspan="1" colspan="1">Yes</td><td rowspan="1" colspan="1">Yes</td></tr><tr><td rowspan="1" colspan="1">Tuberculation</td><td rowspan="1" colspan="1">W</td><td rowspan="1" colspan="1">W</td><td rowspan="1" colspan="1">W</td><td rowspan="1" colspan="1">W</td><td rowspan="1" colspan="1">W</td><td rowspan="1" colspan="1">P</td><td rowspan="1" colspan="1">P</td><td rowspan="1" colspan="1">P</td><td rowspan="1" colspan="1">P</td><td rowspan="1" colspan="1">W</td><td rowspan="1" colspan="1">P</td><td rowspan="1" colspan="1">W</td><td rowspan="1" colspan="1">P</td><td rowspan="1" colspan="1">P</td><td rowspan="1" colspan="1">W</td><td rowspan="1" colspan="1">W</td><td rowspan="1" colspan="1">P</td></tr><tr><td rowspan="1" colspan="1">Tubercles on ventral surface of forelimb</td><td rowspan="1" colspan="1">No</td><td rowspan="1" colspan="1">No</td><td rowspan="1" colspan="1">No</td><td rowspan="1" colspan="1">No</td><td rowspan="1" colspan="1">No</td><td rowspan="1" colspan="1">No</td><td rowspan="1" colspan="1">No</td><td rowspan="1" colspan="1">No</td><td rowspan="1" colspan="1">No</td><td rowspan="1" colspan="1">No</td><td rowspan="1" colspan="1">Yes</td><td rowspan="1" colspan="1">No</td><td rowspan="1" colspan="1">Yes</td><td rowspan="1" colspan="1">No</td><td rowspan="1" colspan="1">No</td><td rowspan="1" colspan="1">No</td><td rowspan="1" colspan="1">No</td></tr><tr><td rowspan="1" colspan="1">Tubercles in gular region</td><td rowspan="1" colspan="1">No</td><td rowspan="1" colspan="1">No</td><td rowspan="1" colspan="1">No</td><td rowspan="1" colspan="1">No</td><td rowspan="1" colspan="1">No</td><td rowspan="1" colspan="1">No</td><td rowspan="1" colspan="1">No</td><td rowspan="1" colspan="1">No</td><td rowspan="1" colspan="1">No</td><td rowspan="1" colspan="1">No</td><td rowspan="1" colspan="1">No</td><td rowspan="1" colspan="1">No</td><td rowspan="1" colspan="1">Yes</td><td rowspan="1" colspan="1">No</td><td rowspan="1" colspan="1">No</td><td rowspan="1" colspan="1">No</td><td rowspan="1" colspan="1">No</td></tr><tr><td rowspan="1" colspan="1">Ventrolateral fold tuberculate</td><td rowspan="1" colspan="1">No</td><td rowspan="1" colspan="1">No</td><td rowspan="1" colspan="1">No</td><td rowspan="1" colspan="1">No</td><td rowspan="1" colspan="1">No</td><td rowspan="1" colspan="1">No</td><td rowspan="1" colspan="1">Yes</td><td rowspan="1" colspan="1">No</td><td rowspan="1" colspan="1">No</td><td rowspan="1" colspan="1">No</td><td rowspan="1" colspan="1">No</td><td rowspan="1" colspan="1">No</td><td rowspan="1" colspan="1">Yes</td><td rowspan="1" colspan="1">No</td><td rowspan="1" colspan="1">No</td><td rowspan="1" colspan="1">No</td><td rowspan="1" colspan="1">No</td></tr><tr><td rowspan="1" colspan="1">Dorsum bearing scattered pattern of white tubercles</td><td rowspan="1" colspan="1">Yes</td><td rowspan="1" colspan="1">Yes</td><td rowspan="1" colspan="1">Yes</td><td rowspan="1" colspan="1">No</td><td rowspan="1" colspan="1">No</td><td rowspan="1" colspan="1">No</td><td rowspan="1" colspan="1">No</td><td rowspan="1" colspan="1">No</td><td rowspan="1" colspan="1">No</td><td rowspan="1" colspan="1">No</td><td rowspan="1" colspan="1">No</td><td rowspan="1" colspan="1">No</td><td rowspan="1" colspan="1">No</td><td rowspan="1" colspan="1">No</td><td rowspan="1" colspan="1">No</td><td rowspan="1" colspan="1">No</td><td rowspan="1" colspan="1">No</td></tr><tr><td rowspan="1" colspan="1">Hatchlings/juveniles with white tail tip</td><td rowspan="1" colspan="1">Yes</td><td rowspan="1" colspan="1">Yes</td><td rowspan="1" colspan="1">Yes</td><td rowspan="1" colspan="1">Yes</td><td rowspan="1" colspan="1">Yes</td><td rowspan="1" colspan="1">No</td><td rowspan="1" colspan="1">No</td><td rowspan="1" colspan="1">No</td><td rowspan="1" colspan="1">Yes</td><td rowspan="1" colspan="1">Yes</td><td rowspan="1" colspan="1">Yes</td><td rowspan="1" colspan="1">/</td><td rowspan="1" colspan="1">No</td><td rowspan="1" colspan="1">No</td><td rowspan="1" colspan="1">/</td><td rowspan="1" colspan="1">No</td><td rowspan="1" colspan="1">No</td></tr><tr><td rowspan="1" colspan="1">Adult posterior caudal region white</td><td rowspan="1" colspan="1">No</td><td rowspan="1" colspan="1">No</td><td rowspan="1" colspan="1">No</td><td rowspan="1" colspan="1">No</td><td rowspan="1" colspan="1">No</td><td rowspan="1" colspan="1">No</td><td rowspan="1" colspan="1">No</td><td rowspan="1" colspan="1">No</td><td rowspan="1" colspan="1">Yes</td><td rowspan="1" colspan="1">Yes</td><td rowspan="1" colspan="1">No</td><td rowspan="1" colspan="1">No</td><td rowspan="1" colspan="1">No</td><td rowspan="1" colspan="1">No</td><td rowspan="1" colspan="1">No</td><td rowspan="1" colspan="1">No</td><td rowspan="1" colspan="1">No</td></tr><tr><td rowspan="1" colspan="1">White caudal bands in adults immaculate</td><td rowspan="1" colspan="1">No</td><td rowspan="1" colspan="1">No</td><td rowspan="1" colspan="1">No</td><td rowspan="1" colspan="1">No</td><td rowspan="1" colspan="1">No</td><td rowspan="1" colspan="1">Yes</td><td rowspan="1" colspan="1">Yes</td><td rowspan="1" colspan="1">Yes</td><td rowspan="1" colspan="1">No</td><td rowspan="1" colspan="1">Yes</td><td rowspan="1" colspan="1">No</td><td rowspan="1" colspan="1">Yes</td><td rowspan="1" colspan="1">No</td><td rowspan="1" colspan="1">Yes</td><td rowspan="1" colspan="1">Yes</td><td rowspan="1" colspan="1">Yes</td><td rowspan="1" colspan="1">Yes</td></tr></tbody></table></table-wrap><p>Based on phylogenetic tree, <italic><tp:taxon-name><tp:taxon-name-part taxon-name-part-type="genus" reg="Cyrtodactylus">C.</tp:taxon-name-part><tp:taxon-name-part taxon-name-part-type="species" reg="stellatus">stellatus</tp:taxon-name-part></tp:taxon-name></italic> sp. nov. is embedded in Clade A along with <italic><tp:taxon-name><tp:taxon-name-part taxon-name-part-type="genus" reg="Cyrtodactylus">C.</tp:taxon-name-part><tp:taxon-name-part taxon-name-part-type="species" reg="astrum">astrum</tp:taxon-name-part></tp:taxon-name>, <tp:taxon-name><tp:taxon-name-part taxon-name-part-type="genus" reg="Cyrtodactylus">C.</tp:taxon-name-part><tp:taxon-name-part taxon-name-part-type="species" reg="dayangbuntingensis">dayangbuntingensis</tp:taxon-name-part></tp:taxon-name>, <tp:taxon-name><tp:taxon-name-part taxon-name-part-type="genus" reg="Cyrtodactylus">C.</tp:taxon-name-part><tp:taxon-name-part taxon-name-part-type="species" reg="langkawiensis">langkawiensis</tp:taxon-name-part></tp:taxon-name></italic>, and <italic><tp:taxon-name><tp:taxon-name-part taxon-name-part-type="genus" reg="Cyrtodactylus">C.</tp:taxon-name-part><tp:taxon-name-part taxon-name-part-type="species" reg="lekaguli">lekaguli</tp:taxon-name-part></tp:taxon-name></italic>. It can be distinguished from all four species by having smaller maximum <abbrev xmlns:xlink="http://www.w3.org/1999/xlink" xlink:title="Snout–vent length, taken from the tip of snout to the vent" id="ABBRID0EUJFK" xlink:type="simple">SVL</abbrev> of 96.1 mm (vs. 108.3 mm in <italic><tp:taxon-name><tp:taxon-name-part taxon-name-part-type="genus" reg="Cyrtodactylus">C.</tp:taxon-name-part><tp:taxon-name-part taxon-name-part-type="species" reg="astrum">astrum</tp:taxon-name-part></tp:taxon-name></italic>, 99.0 mm in <italic><tp:taxon-name><tp:taxon-name-part taxon-name-part-type="genus" reg="Cyrtodactylus">C.</tp:taxon-name-part><tp:taxon-name-part taxon-name-part-type="species" reg="dayangbuntingensis">dayangbuntingensis</tp:taxon-name-part></tp:taxon-name></italic>, 99.8 mm in <italic><tp:taxon-name><tp:taxon-name-part taxon-name-part-type="genus" reg="Cyrtodactylus">C.</tp:taxon-name-part><tp:taxon-name-part taxon-name-part-type="species" reg="langkawiensis">langkawiensis</tp:taxon-name-part></tp:taxon-name></italic>, and 108.3 in <italic><tp:taxon-name><tp:taxon-name-part taxon-name-part-type="genus" reg="Cyrtodactylus">C.</tp:taxon-name-part><tp:taxon-name-part taxon-name-part-type="species" reg="lekaguli">lekaguli</tp:taxon-name-part></tp:taxon-name></italic>); 24–29 femoroprecloacal pores in males (vs. 28–38 in <italic><tp:taxon-name><tp:taxon-name-part taxon-name-part-type="genus" reg="Cyrtodactylus">C.</tp:taxon-name-part><tp:taxon-name-part taxon-name-part-type="species" reg="astrum">astrum</tp:taxon-name-part></tp:taxon-name></italic>, 30 in <italic><tp:taxon-name><tp:taxon-name-part taxon-name-part-type="genus" reg="Cyrtodactylus">C.</tp:taxon-name-part><tp:taxon-name-part taxon-name-part-type="species" reg="langkawiensis">langkawiensis</tp:taxon-name-part></tp:taxon-name></italic>, and 30–40 in <italic><tp:taxon-name><tp:taxon-name-part taxon-name-part-type="genus" reg="Cyrtodactylus">C.</tp:taxon-name-part><tp:taxon-name-part taxon-name-part-type="species" reg="lekaguli">lekaguli</tp:taxon-name-part></tp:taxon-name></italic>); 11–15 precloacal pores in females (vs. absent in <italic><tp:taxon-name><tp:taxon-name-part taxon-name-part-type="genus" reg="Cyrtodactylus">C.</tp:taxon-name-part><tp:taxon-name-part taxon-name-part-type="species" reg="astrum">astrum</tp:taxon-name-part></tp:taxon-name>, <tp:taxon-name><tp:taxon-name-part taxon-name-part-type="genus" reg="Cyrtodactylus">C.</tp:taxon-name-part><tp:taxon-name-part taxon-name-part-type="species" reg="dayangbuntingensis">dayangbuntingensis</tp:taxon-name-part></tp:taxon-name>, <tp:taxon-name><tp:taxon-name-part taxon-name-part-type="genus" reg="Cyrtodactylus">C.</tp:taxon-name-part><tp:taxon-name-part taxon-name-part-type="species" reg="langkawiensis">langkawiensis</tp:taxon-name-part></tp:taxon-name></italic>, and <italic><tp:taxon-name><tp:taxon-name-part taxon-name-part-type="genus" reg="Cyrtodactylus">C.</tp:taxon-name-part><tp:taxon-name-part taxon-name-part-type="species" reg="lekaguli">lekaguli</tp:taxon-name-part></tp:taxon-name></italic>); scattered pattern of white, cream or light-yellow tubercles on dorsum (vs. absent in <italic><tp:taxon-name><tp:taxon-name-part taxon-name-part-type="genus" reg="Cyrtodactylus">C.</tp:taxon-name-part><tp:taxon-name-part taxon-name-part-type="species" reg="langkawiensis">langkawiensis</tp:taxon-name-part></tp:taxon-name></italic>, and <italic><tp:taxon-name><tp:taxon-name-part taxon-name-part-type="genus" reg="Cyrtodactylus">C.</tp:taxon-name-part><tp:taxon-name-part taxon-name-part-type="species" reg="lekaguli">lekaguli</tp:taxon-name-part></tp:taxon-name></italic>); the ratio of dark body bands to the light color interspaces 0.92–1.68 (vs. 0.75 in <italic><tp:taxon-name><tp:taxon-name-part taxon-name-part-type="genus" reg="Cyrtodactylus">C.</tp:taxon-name-part><tp:taxon-name-part taxon-name-part-type="species" reg="dayangbuntingensis">dayangbuntingensis</tp:taxon-name-part></tp:taxon-name></italic>); 10–12 dark caudal bands (vs. 13 or 14 in <italic><tp:taxon-name><tp:taxon-name-part taxon-name-part-type="genus" reg="Cyrtodactylus">C.</tp:taxon-name-part><tp:taxon-name-part taxon-name-part-type="species" reg="astrum">astrum</tp:taxon-name-part></tp:taxon-name></italic>).</p></tp:treatment-sec><tp:treatment-sec><!--Section generated to contain objects referenced in tp:taxon-treatment.--><table-wrap id="T2" position="float" orientation="portrait"><label>Table 2.</label><caption><p>Measurement and meristic characters used in this study, with abbreviations and explanations.</p></caption><table id="TID0EHPCI" rules="all"><tbody><tr><th rowspan="1" colspan="1">Abbreviations</th><th rowspan="1" colspan="1">Characters</th></tr><tr><td rowspan="1" colspan="2">
                  <bold>Measurement</bold>
                </td></tr><tr><td rowspan="1" colspan="1">
                  <bold><abbrev xmlns:xlink="http://www.w3.org/1999/xlink" xlink:title="Snout–vent length, taken from the tip of snout to the vent" id="ABBRID0EIIBI" xlink:type="simple">SVL</abbrev></bold>
                </td><td rowspan="1" colspan="1">Snout–vent length, taken from the tip of snout to the vent</td></tr><tr><td rowspan="1" colspan="1">
                  <bold><abbrev xmlns:xlink="http://www.w3.org/1999/xlink" xlink:title="Tail width, taken at the base of the tail immediately posterior to the postcloacal swelling" id="ABBRID0EVIBI" xlink:type="simple">TW</abbrev></bold>
                </td><td rowspan="1" colspan="1">Tail width, taken at the base of the tail immediately posterior to the postcloacal swelling</td></tr><tr><td rowspan="1" colspan="1">
                  <bold><abbrev xmlns:xlink="http://www.w3.org/1999/xlink" xlink:title="Tail length" id="ABBRID0ECJBI" xlink:type="simple">TL</abbrev></bold>
                </td><td rowspan="1" colspan="1">Tail length, taken from vent to the tip of the tail, original or regenerated</td></tr><tr><td rowspan="1" colspan="1">
                  <bold><abbrev xmlns:xlink="http://www.w3.org/1999/xlink" xlink:title="Forearm length, taken from the posterior margin of the elbow while flexed 90º to the inflection of the flexed wrist" id="ABBRID0EPJBI" xlink:type="simple">FL</abbrev></bold>
                </td><td rowspan="1" colspan="1">Forearm length, taken from the posterior margin of the elbow while flexed 90º to the inflection of the flexed wrist</td></tr><tr><td rowspan="1" colspan="1">
                  <bold><abbrev xmlns:xlink="http://www.w3.org/1999/xlink" xlink:title="Tibia length, taken from the posterior surface of the knee while flexed 90º to the base of the heel" id="ABBRID0E3JBI" xlink:type="simple">TBL</abbrev></bold>
                </td><td rowspan="1" colspan="1">Tibia length, taken from the posterior surface of the knee while flexed 90º to the base of the heel</td></tr><tr><td rowspan="1" colspan="1">
                  <bold><abbrev xmlns:xlink="http://www.w3.org/1999/xlink" xlink:title="Axilla to groin length, taken from the posterior margin of the forelimb at its insertion point on the body to the anterior margin of the hind limb at its insertion point on the body" id="ABBRID0EJKBI" xlink:type="simple">AG</abbrev></bold>
                </td><td rowspan="1" colspan="1">Axilla to groin length, taken from the posterior margin of the forelimb at its insertion point on the body to the anterior margin of the hind limb at its insertion point on the body</td></tr><tr><td rowspan="1" colspan="1">
                  <bold><abbrev xmlns:xlink="http://www.w3.org/1999/xlink" xlink:title="Head length, the distance from the posterior margin of the retroarticular process of the lower jaw to the tip of the snout" id="ABBRID0EWKBI" xlink:type="simple">HL</abbrev></bold>
                </td><td rowspan="1" colspan="1">Head length, the distance from the posterior margin of the retroarticular process of the lower jaw to the tip of the snout</td></tr><tr><td rowspan="1" colspan="1">
                  <bold><abbrev xmlns:xlink="http://www.w3.org/1999/xlink" xlink:title="Head width, measured at the angle of the jaws" id="ABBRID0EDLBI" xlink:type="simple">HW</abbrev></bold>
                </td><td rowspan="1" colspan="1">Head width, measured at the angle of the jaws</td></tr><tr><td rowspan="1" colspan="1">
                  <bold><abbrev xmlns:xlink="http://www.w3.org/1999/xlink" xlink:title="Head depth, the maximum height of head from the occiput to the throat" id="ABBRID0EQLBI" xlink:type="simple">HD</abbrev></bold>
                </td><td rowspan="1" colspan="1">Head depth, the maximum height of head from the occiput to the throat</td></tr><tr><td rowspan="1" colspan="1">
                  <bold><abbrev xmlns:xlink="http://www.w3.org/1999/xlink" xlink:title="Eye diameter, the greatest horizontal diameter of the eyeball" id="ABBRID0E4LBI" xlink:type="simple">ED</abbrev></bold>
                </td><td rowspan="1" colspan="1">Eye diameter, the greatest horizontal diameter of the eyeball</td></tr><tr><td rowspan="1" colspan="1">
                  <bold><abbrev xmlns:xlink="http://www.w3.org/1999/xlink" xlink:title="Eye to ear distance, measured from the anterior edge of the ear opening to the posterior edge of the eyeball" id="ABBRID0EKMBI" xlink:type="simple">EE</abbrev></bold>
                </td><td rowspan="1" colspan="1">Eye to ear distance, measured from the anterior edge of the ear opening to the posterior edge of the eyeball</td></tr><tr><td rowspan="1" colspan="1">
                  <bold><abbrev xmlns:xlink="http://www.w3.org/1999/xlink" xlink:title="Eye to snout distance, measured from anterior most margin of the eyeball to the tip of snout" id="ABBRID0EXMBI" xlink:type="simple">ES</abbrev></bold>
                </td><td rowspan="1" colspan="1">Eye to snout distance, measured from anterior most margin of the eyeball to the tip of snout</td></tr><tr><td rowspan="1" colspan="1">
                  <bold><abbrev xmlns:xlink="http://www.w3.org/1999/xlink" xlink:title="Eye to nostril distance, measured from the anterior margin of the eyeball to the posterior margin of the external nares" id="ABBRID0EENBI" xlink:type="simple">EN</abbrev></bold>
                </td><td rowspan="1" colspan="1">Eye to nostril distance, measured from the anterior margin of the eyeball to the posterior margin of the external nares</td></tr><tr><td rowspan="1" colspan="1">
                  <bold><abbrev xmlns:xlink="http://www.w3.org/1999/xlink" xlink:title="Inter orbital distance, measured between the anterior edges of the orbit" id="ABBRID0ERNBI" xlink:type="simple">IO</abbrev></bold>
                </td><td rowspan="1" colspan="1">Inter orbital distance, measured between the anterior edges of the orbit</td></tr><tr><td rowspan="1" colspan="1">
                  <bold><abbrev xmlns:xlink="http://www.w3.org/1999/xlink" xlink:title="Ear length, the greatest vertical distance of the ear opening" id="ABBRID0E5NBI" xlink:type="simple">EL</abbrev></bold>
                </td><td rowspan="1" colspan="1">Ear length, the greatest vertical distance of the ear opening</td></tr><tr><td rowspan="1" colspan="1">
                  <bold>IN</bold>
                </td><td rowspan="1" colspan="1">Internarial distance, measured between the nares across the rostrum</td></tr><tr><td rowspan="1" colspan="2">
                  <bold>Meristic</bold>
                </td></tr><tr><td rowspan="1" colspan="1">
                  <bold><abbrev xmlns:xlink="http://www.w3.org/1999/xlink" xlink:title="Supralabial scales, counted from the largest scale immediately posterior to the dorsal inflection of the posterior portion of the upper jaw to the rostral scale" id="ABBRID0E3OBI" xlink:type="simple">SL</abbrev></bold>
                </td><td rowspan="1" colspan="1">Supralabial scales, counted from the largest scale immediately posterior to the dorsal inflection of the posterior portion of the upper jaw to the rostral scale</td></tr><tr><td rowspan="1" colspan="1">
                  <bold><abbrev xmlns:xlink="http://www.w3.org/1999/xlink" xlink:title="Infralabial scales, counted from the largest scale immediately posterior to the dorsal inflection of the posterior portion of the upper jaw to the mental scale" id="ABBRID0EJPBI" xlink:type="simple">IL</abbrev></bold>
                </td><td rowspan="1" colspan="1">Infralabial scales, counted from the largest scale immediately posterior to the dorsal inflection of the posterior portion of the upper jaw to the mental scale</td></tr><tr><td rowspan="1" colspan="1">
                  <bold><abbrev xmlns:xlink="http://www.w3.org/1999/xlink" xlink:title="The number of paravertebral tubercles between limb insertions, counted in a straight line immediately left or right of the vertebral column" id="ABBRID0EWPBI" xlink:type="simple">PVT</abbrev></bold>
                </td><td rowspan="1" colspan="1">The number of paravertebral tubercles between limb insertions, counted in a straight line immediately left or right of the vertebral column</td></tr><tr><td rowspan="1" colspan="1">
                  <bold><abbrev xmlns:xlink="http://www.w3.org/1999/xlink" xlink:title="The number of longitudinal rows of body tubercles, counted transversely across the center of the dorsum from one ventrolateral fold to the other" id="ABBRID0EDQBI" xlink:type="simple">LRT</abbrev></bold>
                </td><td rowspan="1" colspan="1">The number of longitudinal rows of body tubercles, counted transversely across the center of the dorsum from one ventrolateral fold to the other</td></tr><tr><td rowspan="1" colspan="1">
                  <bold><abbrev xmlns:xlink="http://www.w3.org/1999/xlink" xlink:title="The number of longitudinal rows of ventral scales, counted transversely across the center of the abdomen from one ventrolateral fold to the other" id="ABBRID0EQQBI" xlink:type="simple">VS</abbrev></bold>
                </td><td rowspan="1" colspan="1">The number of longitudinal rows of ventral scales, counted transversely across the center of the abdomen from one ventrolateral fold to the other</td></tr><tr><td rowspan="1" colspan="1">
                  <bold><abbrev xmlns:xlink="http://www.w3.org/1999/xlink" xlink:title="The number of subdigital lamellae beneath the fourth toe, counted from the base of the first phalanx to the claw" id="ABBRID0E4QBI" xlink:type="simple">4TL</abbrev></bold>
                </td><td rowspan="1" colspan="1">The number of subdigital lamellae beneath the fourth toe, counted from the base of the first phalanx to the claw</td></tr><tr><td rowspan="1" colspan="1">
                  <bold><abbrev xmlns:xlink="http://www.w3.org/1999/xlink" xlink:title="The total number of precloacal and femoral pores in male" id="ABBRID0EKRBI" xlink:type="simple">FPP</abbrev></bold>
                </td><td rowspan="1" colspan="1">The total number of precloacal and femoral pores in male (i.e., the sum of the number of femoral and precloacal scales bearing pores combined as a single meristic referred to as the femoroprecloacal pores)</td></tr><tr><td rowspan="1" colspan="1">
                  <bold><abbrev xmlns:xlink="http://www.w3.org/1999/xlink" xlink:title="The number of precloacal pores in female" id="ABBRID0EXRBI" xlink:type="simple">PP</abbrev></bold>
                </td><td rowspan="1" colspan="1">The number of precloacal pores in female</td></tr><tr><td rowspan="1" colspan="1">
                  <bold><abbrev xmlns:xlink="http://www.w3.org/1999/xlink" xlink:title="The number of dark body bands between limb insertions" id="ABBRID0EESBI" xlink:type="simple">BB</abbrev></bold>
                </td><td rowspan="1" colspan="1">The number of dark body bands between limb insertions</td></tr><tr><td rowspan="1" colspan="1">
                  <bold><abbrev xmlns:xlink="http://www.w3.org/1999/xlink" xlink:title="The number of dark caudal bands on the original tail" id="ABBRID0ERSBI" xlink:type="simple">DCB</abbrev></bold>
                </td><td rowspan="1" colspan="1">The number of dark caudal bands on the original tail</td></tr></tbody></table></table-wrap><fig id="F1" position="float" orientation="portrait"><object-id xmlns:xlink="http://www.w3.org/1999/xlink" content-type="doi" xlink:type="simple">10.3897/zookeys.1070.73659.figure1</object-id><object-id xmlns:xlink="http://www.w3.org/1999/xlink" content-type="arpha" xlink:type="simple">6C4E4E6F-F3E3-5693-BFE3-73EF62AB82D2</object-id><label>Figure 1.</label><caption><p>Map showing the type locality of <italic><tp:taxon-name><tp:taxon-name-part taxon-name-part-type="genus" reg="Cyrtodactylus">Cyrtodactylus</tp:taxon-name-part><tp:taxon-name-part taxon-name-part-type="species" reg="stellatus">stellatus</tp:taxon-name-part></tp:taxon-name></italic> sp. nov. from Tarutao Island, Mueang Satun District, Satun Province, Thailand and the type localities of closely related species, <italic><tp:taxon-name><tp:taxon-name-part taxon-name-part-type="genus" reg="Cyrtodactylus">C.</tp:taxon-name-part><tp:taxon-name-part taxon-name-part-type="species" reg="astrum">astrum</tp:taxon-name-part></tp:taxon-name>, <tp:taxon-name><tp:taxon-name-part taxon-name-part-type="genus" reg="Cyrtodactylus">C.</tp:taxon-name-part><tp:taxon-name-part taxon-name-part-type="species" reg="dayangbuntingensis">dayangbuntingensis</tp:taxon-name-part></tp:taxon-name>, <tp:taxon-name><tp:taxon-name-part taxon-name-part-type="genus" reg="Cyrtodactylus">C.</tp:taxon-name-part><tp:taxon-name-part taxon-name-part-type="species" reg="langkawiensis">langkawiensis</tp:taxon-name-part></tp:taxon-name></italic>, and <italic><tp:taxon-name><tp:taxon-name-part taxon-name-part-type="genus" reg="Cyrtodactylus">C.</tp:taxon-name-part><tp:taxon-name-part taxon-name-part-type="species" reg="lekaguli">lekaguli</tp:taxon-name-part></tp:taxon-name></italic>.</p></caption><graphic xmlns:xlink="http://www.w3.org/1999/xlink" xlink:href="zookeys-1070-101-g001.jpg" position="float" orientation="portrait" xlink:type="simple" id="oo_610352.jpg"><uri content-type="original_file" xlink:type="simple">https://binary.pensoft.net/fig/610352</uri></graphic></fig></tp:treatment-sec><ref-list><ref id="B1"><mixed-citation xmlns:xlink="http://www.w3.org/1999/xlink" xlink:type="simple"><person-group><name name-style="western"><surname>Ampai</surname><given-names>N</given-names></name><name name-style="western"><surname>Rujirawan</surname><given-names>A</given-names></name><name name-style="western"><surname>Wood</surname><given-names>PL Jr</given-names></name><name name-style="western"><surname>Stuart</surname><given-names>BL</given-names></name><name name-style="western"><surname>Aowphol</surname><given-names>A</given-names></name></person-group> (<year>2019</year>) <article-title>Morphological and molecular analyses reveal two new insular species of <italic><tp:taxon-name><tp:taxon-name-part taxon-name-part-type="genus">Cnemaspis</tp:taxon-name-part></tp:taxon-name></italic> Strauch, 1887 (<tp:taxon-name><tp:taxon-name-part taxon-name-part-type="order">Squamata</tp:taxon-name-part></tp:taxon-name>, <tp:taxon-name><tp:taxon-name-part taxon-name-part-type="family">Gekkonidae</tp:taxon-name-part></tp:taxon-name>) from Satun Province, southern Thailand.</article-title><source>ZooKeys</source><volume>858</volume>: <fpage>127</fpage>–<lpage>161</lpage>. <ext-link xlink:type="simple" ext-link-type="doi" xlink:href="10.3897/zookeys.858.34297">https://doi.org/10.3897/zookeys.858.34297</ext-link></mixed-citation></ref><ref id="B13"><mixed-citation xmlns:xlink="http://www.w3.org/1999/xlink" xlink:type="simple"><person-group><name name-style="western"><surname>Grismer</surname><given-names>LL</given-names></name><name name-style="western"><surname>Wood</surname><given-names>PL Jr</given-names></name><name name-style="western"><surname>Quah</surname><given-names>ES</given-names></name><name name-style="western"><surname>Anuar</surname><given-names>S</given-names></name><name name-style="western"><surname>Muin</surname><given-names>MA</given-names></name><name name-style="western"><surname>Sumontha</surname><given-names>M</given-names></name><name name-style="western"><surname>Ahmad</surname><given-names>N</given-names></name><name name-style="western"><surname>Bauer</surname><given-names>AM</given-names></name><name name-style="western"><surname>Wangkulangkul</surname><given-names>S</given-names></name><name name-style="western"><surname>Grismer</surname><given-names>JL</given-names></name><name name-style="western"><surname>Pauwels</surname><given-names>OS</given-names></name></person-group> (<year>2012</year>) <article-title>A phylogeny and taxonomy of the Thai-Malay Peninsula Bent-toed Geckos of the <italic><tp:taxon-name><tp:taxon-name-part taxon-name-part-type="genus">Cyrtodactylus</tp:taxon-name-part><tp:taxon-name-part taxon-name-part-type="species">pulchellus</tp:taxon-name-part></tp:taxon-name></italic> complex (<tp:taxon-name><tp:taxon-name-part taxon-name-part-type="order">Squamata</tp:taxon-name-part></tp:taxon-name>: <tp:taxon-name><tp:taxon-name-part taxon-name-part-type="family">Gekkonidae</tp:taxon-name-part></tp:taxon-name>): combined morphological and molecular analyses with descriptions of seven new species.</article-title><source>Zootaxa</source><volume>3520</volume>: <fpage>1</fpage>–<lpage>55</lpage>. <ext-link xlink:type="simple" ext-link-type="doi" xlink:href="10.11646/zootaxa.3520.1.1">https://doi.org/10.11646/zootaxa.3520.1.1</ext-link></mixed-citation></ref><ref id="B11"><mixed-citation xmlns:xlink="http://www.w3.org/1999/xlink" xlink:type="simple"><person-group><name name-style="western"><surname>Grismer</surname><given-names>LL</given-names></name><name name-style="western"><surname>Wood</surname><given-names>PL Jr</given-names></name><name name-style="western"><surname>Anuar</surname><given-names>S</given-names></name><name name-style="western"><surname>Quah</surname><given-names>ES</given-names></name><name name-style="western"><surname>Muin</surname><given-names>MA</given-names></name><name name-style="western"><surname>Mohamed</surname><given-names>M</given-names></name><name name-style="western"><surname>Chan</surname><given-names>KO</given-names></name><name name-style="western"><surname>Sumarli</surname><given-names>AX</given-names></name><name name-style="western"><surname>Loredo</surname><given-names>AI</given-names></name><name name-style="western"><surname>Heinz</surname><given-names>HM</given-names></name></person-group> (<year>2014</year>) <article-title>The phylogenetic relationships of three new species of the <italic><tp:taxon-name><tp:taxon-name-part taxon-name-part-type="genus">Cyrtodactylus</tp:taxon-name-part><tp:taxon-name-part taxon-name-part-type="species">pulchellus</tp:taxon-name-part></tp:taxon-name></italic> complex (<tp:taxon-name><tp:taxon-name-part taxon-name-part-type="order">Squamata</tp:taxon-name-part></tp:taxon-name>: <tp:taxon-name><tp:taxon-name-part taxon-name-part-type="family">Gekkonidae</tp:taxon-name-part></tp:taxon-name>) from poorly explored regions in northeastern Peninsular Malaysia.</article-title><source>Zootaxa</source><volume>3786</volume>(<issue>3</issue>): <fpage>359</fpage>–<lpage>381</lpage>. <ext-link xlink:type="simple" ext-link-type="doi" xlink:href="10.11646/zootaxa.3786.3.6">https://doi.org/10.11646/zootaxa.3786.3.6</ext-link></mixed-citation></ref><ref id="B14"><mixed-citation xmlns:xlink="http://www.w3.org/1999/xlink" xlink:type="simple"><person-group><name name-style="western"><surname>Grismer</surname><given-names>LL</given-names></name><name name-style="western"><surname>Wood</surname><given-names>PL Jr</given-names></name><name name-style="western"><surname>Anuar</surname><given-names>S</given-names></name><name name-style="western"><surname>Grismer</surname><given-names>MS</given-names></name><name name-style="western"><surname>Quah</surname><given-names>ES</given-names></name><name name-style="western"><surname>Murdoch</surname><given-names>ML</given-names></name><name name-style="western"><surname>Muin</surname><given-names>MA</given-names></name><name name-style="western"><surname>Davis</surname><given-names>HR</given-names></name><name name-style="western"><surname>Aguilar</surname><given-names>C</given-names></name><name name-style="western"><surname>Klabacka</surname><given-names>R</given-names></name><name name-style="western"><surname>Cobos</surname><given-names>AJ</given-names></name><name name-style="western"><surname>Aowphol</surname><given-names>A</given-names></name><name name-style="western"><surname>Site</surname><given-names>JW Jr</given-names></name></person-group> (<year>2016</year>) <article-title>Two new Bent-toed Geckos of the <italic><tp:taxon-name><tp:taxon-name-part taxon-name-part-type="genus">Cyrtodactylus</tp:taxon-name-part><tp:taxon-name-part taxon-name-part-type="species">pulchellus</tp:taxon-name-part></tp:taxon-name></italic> complex from Peninsular Malaysia and multiple instances of convergent adaptation to limestone forest ecosystems.</article-title><source>Zootaxa</source><volume>4105</volume>(<issue>5</issue>): <fpage>401</fpage>–<lpage>429</lpage>. <ext-link xlink:type="simple" ext-link-type="doi" xlink:href="10.11646/zootaxa.4105.5.1">https://doi.org/10.11646/zootaxa.4105.5.1</ext-link></mixed-citation></ref><ref id="B36"><mixed-citation xmlns:xlink="http://www.w3.org/1999/xlink" xlink:type="simple"><person-group><name name-style="western"><surname>Quah</surname><given-names>ES</given-names></name><name name-style="western"><surname>Grismer</surname><given-names>LL</given-names></name><name name-style="western"><surname>Wood</surname><given-names>PL Jr</given-names></name><name name-style="western"><surname>Sah</surname><given-names>SAM</given-names></name></person-group> (<year>2019</year>) <article-title>The discovery and description of a new species of Bent-toed Gecko of the <italic><tp:taxon-name><tp:taxon-name-part taxon-name-part-type="genus">Cyrtodactylus</tp:taxon-name-part><tp:taxon-name-part taxon-name-part-type="species">pulchellus</tp:taxon-name-part></tp:taxon-name></italic> complex (<tp:taxon-name><tp:taxon-name-part taxon-name-part-type="order">Squamata</tp:taxon-name-part></tp:taxon-name>: <tp:taxon-name><tp:taxon-name-part taxon-name-part-type="family">Gekkonidae</tp:taxon-name-part></tp:taxon-name>) from the Langkawi Archipelago, Kedah, Peninsular Malaysia.</article-title><source>Zootaxa</source><volume>4668</volume>(<issue>1</issue>): <fpage>51</fpage>–<lpage>75</lpage>. <ext-link xlink:type="simple" ext-link-type="doi" xlink:href="10.11646/zootaxa.4668.1.3">https://doi.org/10.11646/zootaxa.4668.1.3</ext-link></mixed-citation></ref><ref id="B54"><mixed-citation xmlns:xlink="http://www.w3.org/1999/xlink" xlink:type="simple"><person-group><name name-style="western"><surname>Wood</surname><given-names>PL Jr</given-names></name><name name-style="western"><surname>Grismer</surname><given-names>LL</given-names></name><name name-style="western"><surname>Muin</surname><given-names>MA</given-names></name><name name-style="western"><surname>Anuar</surname><given-names>S</given-names></name><name name-style="western"><surname>Oaks</surname><given-names>JR</given-names></name><name name-style="western"><surname>Sites</surname><given-names>JW Jr</given-names></name></person-group> (<year>2020</year>) <article-title>A new potentially endangered limestone-associated Bent-toed Gecko of the <italic><tp:taxon-name><tp:taxon-name-part taxon-name-part-type="genus">Cyrtodactylus</tp:taxon-name-part><tp:taxon-name-part taxon-name-part-type="species">pulchellus</tp:taxon-name-part></tp:taxon-name></italic> (<tp:taxon-name><tp:taxon-name-part taxon-name-part-type="order">Squamata</tp:taxon-name-part></tp:taxon-name>: <tp:taxon-name><tp:taxon-name-part taxon-name-part-type="family">Gekkonidae</tp:taxon-name-part></tp:taxon-name>) complex from northern Peninsular Malaysia.</article-title><source>Zootaxa</source><volume>4751</volume>(<issue>3</issue>): <fpage>437</fpage>–<lpage>460</lpage>.</mixed-citation></ref><ref id="B44"><mixed-citation xmlns:xlink="http://www.w3.org/1999/xlink" xlink:type="simple"><person-group><name name-style="western"><surname>Termprayoon</surname><given-names>K</given-names></name><name name-style="western"><surname>Rujirawan</surname><given-names>A</given-names></name><name name-style="western"><surname>Grismer</surname><given-names>LL</given-names></name><name name-style="western"><surname>Wood</surname><given-names>PL Jr</given-names></name><name name-style="western"><surname>Aowphol</surname><given-names>A</given-names></name></person-group> (<year>2021</year>) <article-title>Taxonomic reassessment and phylogenetic placement of <italic><tp:taxon-name><tp:taxon-name-part taxon-name-part-type="genus">Cyrtodactylus</tp:taxon-name-part><tp:taxon-name-part taxon-name-part-type="species">phuketensis</tp:taxon-name-part></tp:taxon-name></italic> (<tp:taxon-name><tp:taxon-name-part taxon-name-part-type="class">Reptilia</tp:taxon-name-part></tp:taxon-name>, <tp:taxon-name><tp:taxon-name-part taxon-name-part-type="family">Gekkonidae</tp:taxon-name-part></tp:taxon-name>) based on morphological and molecular evidence.</article-title><source>ZooKeys</source><volume>1040</volume>: <fpage>91</fpage>–<lpage>121</lpage>. <ext-link xlink:type="simple" ext-link-type="doi" xlink:href="10.3897/zookeys.1040.65750">https://doi.org/10.3897/zookeys.1040.65750</ext-link></mixed-citation></ref></ref-list></tp:taxon-treatment>
